# Supplementary material for: 4-({[6-(4-Chloro­benz­yl)-4-methyl-5-oxo-4,5-dihydro-1,2,4-triazin-3-yl]sulfan­yl}acetyl)-3-phenyl­sydnone
Source: Acta Crystallogr Sect E Struct Rep Online. 2011 Mar 9;67(Pt 4):o820. doi: 10.1107/S1600536811007689 (PMC3099780; doi:10.1107/S1600536811007689)
Supplement: Supplementary file 1 [file e-67-0o820-sup1.cif]

##############################################################################
###                                                                        ###
###        Electronic paper (Acta Crystallographica Section E)             ###
###                                                                        ###
##############################################################################
#                                                                            #
# This CIF contains the data in a paper accepted for publication in Acta     #
# Crystallographica Section E. It conforms to the requirements of Notes      #
# for Authors for Section E, and has been peer reviewed under the auspices   #
# of the IUCr Commission on Journals.                                        #
#                                                                            #
# Full details of the Crystallographic Information File format               #
# are given in the paper "The Crystallographic Information File (CIF):       #
# a New Standard Archive File for Crystallography" by S. R. Hall, F. H.      #
# Allen and I. D. Brown [Acta Cryst. (1991), A47, 655-685].                  #
#                                                                            #
# The current version of the core CIF dictionary is obtainable from          #
# ftp://ftp.iucr.org/pub/cif_core.dic. The current version number is 2.4.    #
#                                                                            #
# Software is freely available for graphical display of the structure(s) in  #
# this CIF.  For information consult the CIF home page http://www.iucr.org/  #
# cif/home.html                                                              #
#                                                                            #
# This file may be used for bona fide research purposes within the           #
# scientific community so long as proper attribution is given to the journal # 
# article from which it was obtained.                                        #
#                                                                            #
##############################################################################
                                             
data_global
_audit_creation_method     'form.cif (version 2.0)'
_journal_data_validation_number     ?
_journal_date_recd_electronic     2011-02-28
_journal_date_accepted     2011-03-01
_journal_name_full     'Acta Crystallographica, Section E'
_journal_year     2011
_journal_volume     67
_journal_issue      4
_journal_page_first     o820
_journal_page_last     o820
_journal_paper_category     QO
_journal_coeditor_code     HB5811
_publ_contact_author_name     'Prof. Fun, Hoong-Kun'
_publ_contact_author_address
;
      X-ray Crystallography Unit
      School of Physics
      Universiti Sains Malaysia
      11800 USM, Penang
      MALAYSIA
;
_publ_contact_author_email     'hkfun@usm.my'
_publ_contact_author_fax     '604 6579150'
_publ_contact_author_phone     '604 6533652'
_publ_section_title
;\
4-({[6-(4-Chlorobenzyl)-4-methyl-5-oxo-4,5-dihydro-1,2,4-triazin-3-yl]sulfanyl}\
acetyl)-3-phenylsydnone
;
loop_
    _publ_author_name
    _publ_author_footnote
    _publ_author_address
    'Hoong-Kun Fun'
;
      Thomson Reuters ResearcherID: A-3561-2009.
;
;
      X-ray Crystallography Unit
      School of Physics
      Universiti Sains Malaysia
      11800 USM, Penang
      Malaysia
;
    'Madhukar Hemamalini' ?
;
      X-ray Crystallography Unit
      School of Physics
      Universiti Sains Malaysia
      11800 USM, Penang
      Malaysia
;
    'Nithinchandra' ?
;
      Department of Studies in Chemistry
      Mangalore University
      Mangalagangotri
      Mangalore 574 199
      India
;
    'Balakrishna Kalluraya' ?
;
      Department of Studies in Chemistry
      Mangalore University
      Mangalagangotri
      Mangalore 574 199
      India
;
data_I
_audit_creation_method     SHELXL-97
_chemical_name_systematic
;
4-({[6-(4-Chlorobenzyl)-4-methyl-5-oxo-4,5-dihydro-1,2,4-triazin-3-
yl]sulfanyl}acetyl)-3-phenyl-1,2,3-oxadiazol-3-ylium-5-olate
;
_chemical_name_common
;
4-({[6-(4-Chlorobenzyl)-4-methyl-5-oxo-4,5-dihydro-1,2,4-triazin-3-
yl]sulfanyl}acetyl)-3-phenylsydnone
;
_chemical_formula_moiety     'C21 H16 Cl N5 O4 S'
_chemical_formula_sum     'C21 H16 Cl N5 O4 S'
_chemical_formula_iupac     'C21 H16 Cl N5 O4 S'
_chemical_formula_weight     469.90
_chemical_melting_point     ?
_symmetry_cell_setting     triclinic
_symmetry_space_group_name_H-M     'P -1'
_symmetry_space_group_name_Hall     '-P 1'
loop_
    _symmetry_equiv_pos_as_xyz
    'x, y, z'
    '-x, -y, -z'
_cell_length_a     6.46040(10)
_cell_length_b     10.1634(2)
_cell_length_c     16.9901(4)
_cell_angle_alpha     105.2640(10)
_cell_angle_beta     92.1030(10)
_cell_angle_gamma     97.3630(10)
_cell_volume     1064.44(4)
_cell_formula_units_Z     2
_cell_measurement_reflns_used     9469
_cell_measurement_theta_min     2.49
_cell_measurement_theta_max     30.31
_cell_measurement_temperature     296(2)
_exptl_crystal_description     plate
_exptl_crystal_colour     colourless
_exptl_crystal_size_max     0.62
_exptl_crystal_size_mid     0.39
_exptl_crystal_size_min     0.13
_exptl_crystal_density_diffrn     1.466
_exptl_crystal_density_meas     ?
_exptl_crystal_density_method     'not measured'
_exptl_crystal_F_000     484
_exptl_absorpt_coefficient_mu     0.317
_exptl_absorpt_correction_type     multi-scan
_exptl_absorpt_process_details     '(SADABS; Bruker, 2009)'
_exptl_absorpt_correction_T_min     0.828
_exptl_absorpt_correction_T_max     0.959
_exptl_special_details
;
;
_diffrn_ambient_temperature     296(2)
_diffrn_radiation_type     MoK\a
_diffrn_radiation_wavelength     0.71073
_diffrn_radiation_source     'fine-focus sealed tube'
_diffrn_radiation_monochromator     graphite
_diffrn_measurement_device_type
;
Bruker SMART APEXII CCD area-detector
;
_diffrn_measurement_method     '\f and \w'
_diffrn_detector_area_resol_mean     .
_diffrn_reflns_number     21841
_diffrn_reflns_av_R_equivalents     0.0202
_diffrn_reflns_av_sigmaI/netI     0.0211
_diffrn_reflns_theta_min     2.10
_diffrn_reflns_theta_max     30.44
_diffrn_reflns_theta_full     30.44
_diffrn_measured_fraction_theta_max     0.990
_diffrn_measured_fraction_theta_full     0.990
_diffrn_reflns_limit_h_min     -9
_diffrn_reflns_limit_h_max     9
_diffrn_reflns_limit_k_min     -14
_diffrn_reflns_limit_k_max     14
_diffrn_reflns_limit_l_min     -24
_diffrn_reflns_limit_l_max     23
_diffrn_standards_number     0
_diffrn_standards_interval_count     .
_diffrn_standards_interval_time     .
_diffrn_standards_decay_%     ?
_refine_special_details
;
 Refinement of F^2^ against ALL reflections.  The weighted R-factor wR and
 goodness of fit S are based on F^2^, conventional R-factors R are based
 on F, with F set to zero for negative F^2^. The threshold expression of
 F^2^ > 2\s(F^2^) is used only for calculating R-factors(gt) etc. and is
 not relevant to the choice of reflections for refinement.  R-factors based
 on F^2^ are statistically about twice as large as those based on F, and R-
 factors based on ALL data will be even larger.
;
_reflns_number_total     6389
_reflns_number_gt     4781
_reflns_threshold_expression     I>2\s(I)
_refine_ls_structure_factor_coef     Fsqd
_refine_ls_matrix_type     full
_refine_ls_R_factor_all     0.0665
_refine_ls_R_factor_gt     0.0490
_refine_ls_wR_factor_gt     0.1410
_refine_ls_wR_factor_ref     0.1542
_refine_ls_goodness_of_fit_ref     1.051
_refine_ls_restrained_S_all     1.051
_refine_ls_number_reflns     6389
_refine_ls_number_parameters     290
_refine_ls_number_restraints     0
_refine_ls_hydrogen_treatment     constr
_refine_ls_weighting_scheme     calc
_refine_ls_weighting_details
         'calc w=1/[\s^2^(Fo^2^)+(0.0757P)^2^+0.3213P] where P=(Fo^2^+2Fc^2^)/3'
_atom_sites_solution_hydrogens     geom
_atom_sites_solution_primary     direct
_atom_sites_solution_secondary     difmap
_refine_ls_shift/su_max     ?
_refine_ls_shift/su_max_lt     0.001
_refine_ls_shift/su_mean     0.000
_refine_diff_density_max     0.630
_refine_diff_density_min     -0.490
_refine_ls_extinction_method     none
_refine_ls_extinction_coef     ?
loop_
    _atom_type_symbol
    _atom_type_description
    _atom_type_scat_dispersion_real
    _atom_type_scat_dispersion_imag
    _atom_type_scat_source
    'C' 'C' 0.0033 0.0016
                         'International Tables Vol C Tables 4.2.6.8 and 6.1.1.4'
    'H' 'H' 0.0000 0.0000
                         'International Tables Vol C Tables 4.2.6.8 and 6.1.1.4'
    'N' 'N' 0.0061 0.0033
                         'International Tables Vol C Tables 4.2.6.8 and 6.1.1.4'
    'O' 'O' 0.0106 0.0060
                         'International Tables Vol C Tables 4.2.6.8 and 6.1.1.4'
    'S' 'S' 0.1246 0.1234
                         'International Tables Vol C Tables 4.2.6.8 and 6.1.1.4'
    'Cl' 'Cl' 0.1484 0.1585
                         'International Tables Vol C Tables 4.2.6.8 and 6.1.1.4'
_computing_data_collection     'APEX2 (Bruker, 2009)'
_computing_cell_refinement     'SAINT (Bruker, 2009)'
_computing_data_reduction     'SAINT (Bruker, 2009)'
_computing_structure_solution     'SHELXTL (Sheldrick, 2008)'
_computing_structure_refinement     'SHELXTL (Sheldrick, 2008)'
_computing_molecular_graphics     'SHELXTL (Sheldrick, 2008)'
_computing_publication_material
                             'SHELXTL (Sheldrick, 2008) and PLATON (Spek, 2009)'
loop_
    _atom_site_type_symbol
    _atom_site_label
    _atom_site_fract_x
    _atom_site_fract_y
    _atom_site_fract_z
    _atom_site_U_iso_or_equiv
    _atom_site_adp_type
    _atom_site_calc_flag
    _atom_site_refinement_flags
    _atom_site_occupancy
    _atom_site_disorder_assembly
    _atom_site_disorder_group
    Cl Cl1 0.62801(16) 0.17208(7) -0.44701(4) 0.0927(3) Uani d . 1 . .
    S S1 0.74666(7) 0.42674(5) 0.10616(3) 0.04942(14) Uani d . 1 . .
    O O1 0.8261(2) -0.00776(14) -0.09214(9) 0.0536(3) Uani d . 1 . .
    O O2 0.4372(2) 0.37342(15) 0.22327(10) 0.0631(4) Uani d . 1 . .
    O O3 0.2131(2) 0.70857(15) 0.14094(9) 0.0569(4) Uani d . 1 . .
    O O4 -0.0096(2) 0.68960(14) 0.23895(9) 0.0525(3) Uani d . 1 . .
    N N1 0.3637(2) 0.14727(17) -0.05789(10) 0.0455(3) Uani d . 1 . .
    N N2 0.4389(2) 0.26204(16) 0.00528(9) 0.0432(3) Uani d . 1 . .
    N N3 0.76804(19) 0.18731(14) 0.00212(8) 0.0357(3) Uani d . 1 . .
    N N4 -0.0422(3) 0.61324(17) 0.29404(10) 0.0513(4) Uani d . 1 . .
    N N5 0.1021(2) 0.53269(14) 0.28321(9) 0.0391(3) Uani d . 1 . .
    C C1 0.6273(3) -0.0406(2) -0.28017(12) 0.0538(5) Uani d . 1 . .
    H H1A 0.7109 -0.0981 -0.2639 0.065 Uiso calc R 1 . .
    C C2 0.6816(4) 0.0139(2) -0.34463(13) 0.0614(5) Uani d . 1 . .
    H H2A 0.8010 -0.0068 -0.3715 0.074 Uiso calc R 1 . .
    C C3 0.5567(4) 0.0987(2) -0.36822(12) 0.0573(5) Uani d . 1 . .
    C C4 0.3787(4) 0.1282(2) -0.33058(13) 0.0625(6) Uani d . 1 . .
    H H4A 0.2938 0.1839 -0.3481 0.075 Uiso calc R 1 . .
    C C5 0.3265(4) 0.0743(2) -0.26612(13) 0.0559(5) Uani d . 1 . .
    H H5A 0.2063 0.0950 -0.2398 0.067 Uiso calc R 1 . .
    C C6 0.4501(3) -0.01022(17) -0.23998(11) 0.0429(4) Uani d . 1 . .
    C C7 0.3994(3) -0.05628(19) -0.16429(12) 0.0491(4) Uani d . 1 . .
    H H7A 0.2491 -0.0782 -0.1632 0.059 Uiso calc R 1 . .
    H H7B 0.4621 -0.1381 -0.1645 0.059 Uiso calc R 1 . .
    C C8 0.4848(3) 0.05888(18) -0.09049(10) 0.0391(3) Uani d . 1 . .
    C C9 0.7063(3) 0.07191(17) -0.06296(10) 0.0381(3) Uani d . 1 . .
    C C10 0.6336(2) 0.27910(17) 0.03115(10) 0.0351(3) Uani d . 1 . .
    C C11 0.9776(2) 0.22301(18) 0.03403(11) 0.0415(4) Uani d . 1 . .
    H H11A 0.9900 0.3032 0.0799 0.062 Uiso calc R 1 . .
    H H11B 1.0642 0.2424 -0.0074 0.062 Uiso calc R 1 . .
    H H11C 1.0218 0.1478 0.0515 0.062 Uiso calc R 1 . .
    C C12 0.5200(3) 0.51093(19) 0.13034(12) 0.0451(4) Uani d . 1 . .
    H H12A 0.5638 0.6097 0.1483 0.054 Uiso calc R 1 . .
    H H12B 0.4277 0.4916 0.0811 0.054 Uiso calc R 1 . .
    C C13 0.3992(3) 0.46689(17) 0.19597(10) 0.0396(3) Uani d . 1 . .
    C C14 0.2332(2) 0.54916(16) 0.22475(10) 0.0364(3) Uani d . 1 . .
    C C15 0.1633(3) 0.65315(17) 0.19282(11) 0.0421(4) Uani d . 1 . .
    C C16 0.0970(3) 0.44216(18) 0.33652(10) 0.0433(4) Uani d . 1 . .
    C C17 0.2718(4) 0.4479(2) 0.38688(13) 0.0567(5) Uani d . 1 . .
    H H17A 0.3960 0.5035 0.3843 0.068 Uiso calc R 1 . .
    C C18 0.2562(5) 0.3678(3) 0.44141(15) 0.0719(7) Uani d . 1 . .
    H H18A 0.3719 0.3693 0.4760 0.086 Uiso calc R 1 . .
    C C19 0.0713(5) 0.2859(3) 0.44518(15) 0.0728(7) Uani d . 1 . .
    H H19A 0.0623 0.2345 0.4832 0.087 Uiso calc R 1 . .
    C C20 -0.1000(5) 0.2797(3) 0.39297(16) 0.0711(6) Uani d . 1 . .
    H H20A -0.2230 0.2223 0.3947 0.085 Uiso calc R 1 . .
    C C21 -0.0893(3) 0.3590(2) 0.33778(13) 0.0568(5) Uani d . 1 . .
    H H21A -0.2043 0.3564 0.3026 0.068 Uiso calc R 1 . .
loop_
    _atom_site_aniso_label
    _atom_site_aniso_U_11
    _atom_site_aniso_U_22
    _atom_site_aniso_U_33
    _atom_site_aniso_U_12
    _atom_site_aniso_U_13
    _atom_site_aniso_U_23
    Cl1 0.1528(8) 0.0725(4) 0.0568(4) 0.0023(4) 0.0182(4) 0.0294(3)
    S1 0.0344(2) 0.0530(3) 0.0574(3) 0.01232(18) 0.00630(18) 0.0057(2)
    O1 0.0572(8) 0.0531(8) 0.0570(8) 0.0312(6) 0.0076(6) 0.0144(6)
    O2 0.0748(10) 0.0590(9) 0.0762(10) 0.0393(8) 0.0273(8) 0.0373(8)
    O3 0.0646(9) 0.0527(8) 0.0686(9) 0.0205(7) 0.0149(7) 0.0356(7)
    O4 0.0538(7) 0.0499(7) 0.0648(8) 0.0269(6) 0.0156(6) 0.0239(6)
    N1 0.0313(7) 0.0565(9) 0.0502(8) 0.0091(6) 0.0079(6) 0.0148(7)
    N2 0.0291(6) 0.0539(8) 0.0484(8) 0.0135(6) 0.0088(5) 0.0125(7)
    N3 0.0279(6) 0.0444(7) 0.0417(7) 0.0138(5) 0.0086(5) 0.0188(6)
    N4 0.0519(9) 0.0524(9) 0.0575(9) 0.0239(7) 0.0160(7) 0.0192(7)
    N5 0.0414(7) 0.0383(7) 0.0397(7) 0.0121(6) 0.0057(5) 0.0105(6)
    C1 0.0592(11) 0.0546(11) 0.0531(11) 0.0214(9) 0.0073(9) 0.0173(9)
    C2 0.0670(13) 0.0644(13) 0.0534(12) 0.0163(11) 0.0188(10) 0.0119(10)
    C3 0.0891(16) 0.0424(10) 0.0387(9) 0.0044(10) 0.0046(9) 0.0104(8)
    C4 0.0881(16) 0.0538(11) 0.0527(11) 0.0292(11) 0.0012(11) 0.0184(9)
    C5 0.0625(12) 0.0569(11) 0.0535(11) 0.0246(10) 0.0068(9) 0.0158(9)
    C6 0.0491(9) 0.0370(8) 0.0423(9) 0.0083(7) 0.0009(7) 0.0094(7)
    C7 0.0521(10) 0.0431(9) 0.0537(10) 0.0030(8) 0.0048(8) 0.0174(8)
    C8 0.0383(8) 0.0416(8) 0.0431(8) 0.0066(6) 0.0086(6) 0.0204(7)
    C9 0.0416(8) 0.0415(8) 0.0406(8) 0.0156(7) 0.0108(6) 0.0219(7)
    C10 0.0301(7) 0.0432(8) 0.0385(8) 0.0127(6) 0.0112(5) 0.0178(6)
    C11 0.0232(6) 0.0506(9) 0.0503(9) 0.0161(6) 0.0015(6) 0.0079(7)
    C12 0.0439(9) 0.0445(9) 0.0519(10) 0.0170(7) 0.0130(7) 0.0155(8)
    C13 0.0411(8) 0.0362(8) 0.0438(9) 0.0137(6) 0.0056(6) 0.0107(7)
    C14 0.0381(8) 0.0344(7) 0.0391(8) 0.0107(6) 0.0050(6) 0.0115(6)
    C15 0.0439(9) 0.0358(8) 0.0501(9) 0.0131(7) 0.0062(7) 0.0136(7)
    C16 0.0524(10) 0.0429(9) 0.0364(8) 0.0105(7) 0.0069(7) 0.0117(7)
    C17 0.0613(12) 0.0568(11) 0.0534(11) 0.0045(9) -0.0046(9) 0.0204(9)
    C18 0.0925(18) 0.0740(15) 0.0542(12) 0.0134(14) -0.0123(12) 0.0280(11)
    C19 0.105(2) 0.0678(15) 0.0543(13) 0.0086(14) 0.0090(12) 0.0322(11)
    C20 0.0845(17) 0.0686(15) 0.0654(14) -0.0010(13) 0.0162(12) 0.0313(12)
    C21 0.0565(11) 0.0627(12) 0.0536(11) 0.0033(9) 0.0070(9) 0.0217(10)
_geom_special_details
;
 All s.u.'s (except the s.u. in the dihedral angle between two l.s. planes)
 are estimated using the full covariance matrix.  The cell s.u.'s are taken
 into account individually in the estimation of s.u.'s in distances, angles
 and torsion angles; correlations between s.u.'s in cell parameters are only
 used when they are defined by crystal symmetry.  An approximate (isotropic)
 treatment of cell s.u.'s is used for estimating s.u.'s involving l.s. planes.
;
loop_
    _geom_bond_atom_site_label_1
    _geom_bond_atom_site_label_2
    _geom_bond_site_symmetry_2
    _geom_bond_distance
    _geom_bond_publ_flag
    Cl1 C3 . 1.744(2) ?
    S1 C10 . 1.7472(18) ?
    S1 C12 . 1.7960(17) ?
    O1 C9 . 1.2159(19) ?
    O2 C13 . 1.209(2) ?
    O3 C15 . 1.197(2) ?
    O4 N4 . 1.370(2) ?
    O4 C15 . 1.420(2) ?
    N1 C8 . 1.295(2) ?
    N1 N2 . 1.381(2) ?
    N2 C10 . 1.292(2) ?
    N3 C10 . 1.3655(18) ?
    N3 C9 . 1.386(2) ?
    N3 C11 . 1.4055(19) ?
    N4 N5 . 1.3046(19) ?
    N5 C14 . 1.358(2) ?
    N5 C16 . 1.449(2) ?
    C1 C6 . 1.381(3) ?
    C1 C2 . 1.388(3) ?
    C1 H1A . 0.9300 ?
    C2 C3 . 1.375(3) ?
    C2 H2A . 0.9300 ?
    C3 C4 . 1.365(3) ?
    C4 C5 . 1.382(3) ?
    C4 H4A . 0.9300 ?
    C5 C6 . 1.387(3) ?
    C5 H5A . 0.9300 ?
    C6 C7 . 1.513(3) ?
    C7 C8 . 1.503(3) ?
    C7 H7A . 0.9700 ?
    C7 H7B . 0.9700 ?
    C8 C9 . 1.468(2) ?
    C11 H11A . 0.9600 ?
    C11 H11B . 0.9600 ?
    C11 H11C . 0.9600 ?
    C12 C13 . 1.513(2) ?
    C12 H12A . 0.9700 ?
    C12 H12B . 0.9700 ?
    C13 C14 . 1.463(2) ?
    C14 C15 . 1.422(2) ?
    C16 C17 . 1.377(3) ?
    C16 C21 . 1.383(3) ?
    C17 C18 . 1.383(3) ?
    C17 H17A . 0.9300 ?
    C18 C19 . 1.379(4) ?
    C18 H18A . 0.9300 ?
    C19 C20 . 1.377(4) ?
    C19 H19A . 0.9300 ?
    C20 C21 . 1.386(3) ?
    C20 H20A . 0.9300 ?
    C21 H21A . 0.9300 ?
loop_
    _geom_angle_atom_site_label_1
    _geom_angle_atom_site_label_2
    _geom_angle_atom_site_label_3
    _geom_angle_site_symmetry_1
    _geom_angle_site_symmetry_3
    _geom_angle
    _geom_angle_publ_flag
    C10 S1 C12 . . 100.06(8) ?
    N4 O4 C15 . . 110.86(12) ?
    C8 N1 N2 . . 120.99(14) ?
    C10 N2 N1 . . 118.28(14) ?
    C10 N3 C9 . . 121.17(13) ?
    C10 N3 C11 . . 117.25(14) ?
    C9 N3 C11 . . 121.14(13) ?
    N5 N4 O4 . . 105.20(13) ?
    N4 N5 C14 . . 114.60(14) ?
    N4 N5 C16 . . 114.42(14) ?
    C14 N5 C16 . . 130.97(13) ?
    C6 C1 C2 . . 120.63(18) ?
    C6 C1 H1A . . 119.7 ?
    C2 C1 H1A . . 119.7 ?
    C3 C2 C1 . . 119.2(2) ?
    C3 C2 H2A . . 120.4 ?
    C1 C2 H2A . . 120.4 ?
    C4 C3 C2 . . 121.4(2) ?
    C4 C3 Cl1 . . 119.07(17) ?
    C2 C3 Cl1 . . 119.57(19) ?
    C3 C4 C5 . . 119.04(19) ?
    C3 C4 H4A . . 120.5 ?
    C5 C4 H4A . . 120.5 ?
    C4 C5 C6 . . 121.2(2) ?
    C4 C5 H5A . . 119.4 ?
    C6 C5 H5A . . 119.4 ?
    C1 C6 C5 . . 118.58(18) ?
    C1 C6 C7 . . 121.61(17) ?
    C5 C6 C7 . . 119.59(17) ?
    C8 C7 C6 . . 108.29(14) ?
    C8 C7 H7A . . 110.0 ?
    C6 C7 H7A . . 110.0 ?
    C8 C7 H7B . . 110.0 ?
    C6 C7 H7B . . 110.0 ?
    H7A C7 H7B . . 108.4 ?
    N1 C8 C9 . . 123.14(16) ?
    N1 C8 C7 . . 118.42(16) ?
    C9 C8 C7 . . 118.25(15) ?
    O1 C9 N3 . . 122.23(16) ?
    O1 C9 C8 . . 125.41(17) ?
    N3 C9 C8 . . 112.36(13) ?
    N2 C10 N3 . . 123.91(16) ?
    N2 C10 S1 . . 121.47(12) ?
    N3 C10 S1 . . 114.61(11) ?
    N3 C11 H11A . . 109.5 ?
    N3 C11 H11B . . 109.5 ?
    H11A C11 H11B . . 109.5 ?
    N3 C11 H11C . . 109.5 ?
    H11A C11 H11C . . 109.5 ?
    H11B C11 H11C . . 109.5 ?
    C13 C12 S1 . . 113.61(12) ?
    C13 C12 H12A . . 108.8 ?
    S1 C12 H12A . . 108.8 ?
    C13 C12 H12B . . 108.8 ?
    S1 C12 H12B . . 108.8 ?
    H12A C12 H12B . . 107.7 ?
    O2 C13 C14 . . 122.62(16) ?
    O2 C13 C12 . . 123.39(15) ?
    C14 C13 C12 . . 113.98(14) ?
    N5 C14 C15 . . 105.91(13) ?
    N5 C14 C13 . . 126.38(14) ?
    C15 C14 C13 . . 127.49(15) ?
    O3 C15 O4 . . 120.05(15) ?
    O3 C15 C14 . . 136.52(17) ?
    O4 C15 C14 . . 103.43(14) ?
    C17 C16 C21 . . 122.79(18) ?
    C17 C16 N5 . . 119.23(17) ?
    C21 C16 N5 . . 117.87(16) ?
    C16 C17 C18 . . 117.6(2) ?
    C16 C17 H17A . . 121.2 ?
    C18 C17 H17A . . 121.2 ?
    C19 C18 C17 . . 120.9(2) ?
    C19 C18 H18A . . 119.5 ?
    C17 C18 H18A . . 119.5 ?
    C20 C19 C18 . . 120.3(2) ?
    C20 C19 H19A . . 119.8 ?
    C18 C19 H19A . . 119.8 ?
    C19 C20 C21 . . 120.1(2) ?
    C19 C20 H20A . . 120.0 ?
    C21 C20 H20A . . 120.0 ?
    C16 C21 C20 . . 118.2(2) ?
    C16 C21 H21A . . 120.9 ?
    C20 C21 H21A . . 120.9 ?
loop_
    _geom_torsion_atom_site_label_1
    _geom_torsion_atom_site_label_2
    _geom_torsion_atom_site_label_3
    _geom_torsion_atom_site_label_4
    _geom_torsion_site_symmetry_1
    _geom_torsion_site_symmetry_2
    _geom_torsion_site_symmetry_3
    _geom_torsion_site_symmetry_4
    _geom_torsion
    _geom_torsion_publ_flag
    C8 N1 N2 C10 . . . . 0.0(2) ?
    C15 O4 N4 N5 . . . . -0.1(2) ?
    O4 N4 N5 C14 . . . . 0.5(2) ?
    O4 N4 N5 C16 . . . . 179.66(14) ?
    C6 C1 C2 C3 . . . . 0.0(3) ?
    C1 C2 C3 C4 . . . . -1.3(3) ?
    C1 C2 C3 Cl1 . . . . 177.98(17) ?
    C2 C3 C4 C5 . . . . 1.7(3) ?
    Cl1 C3 C4 C5 . . . . -177.58(17) ?
    C3 C4 C5 C6 . . . . -0.8(3) ?
    C2 C1 C6 C5 . . . . 0.8(3) ?
    C2 C1 C6 C7 . . . . -173.70(19) ?
    C4 C5 C6 C1 . . . . -0.4(3) ?
    C4 C5 C6 C7 . . . . 174.22(19) ?
    C1 C6 C7 C8 . . . . 94.1(2) ?
    C5 C6 C7 C8 . . . . -80.3(2) ?
    N2 N1 C8 C9 . . . . 0.8(3) ?
    N2 N1 C8 C7 . . . . -174.08(15) ?
    C6 C7 C8 N1 . . . . 91.90(19) ?
    C6 C7 C8 C9 . . . . -83.27(19) ?
    C10 N3 C9 O1 . . . . 176.61(15) ?
    C11 N3 C9 O1 . . . . 4.5(2) ?
    C10 N3 C9 C8 . . . . -3.8(2) ?
    C11 N3 C9 C8 . . . . -175.91(14) ?
    N1 C8 C9 O1 . . . . -179.33(17) ?
    C7 C8 C9 O1 . . . . -4.4(2) ?
    N1 C8 C9 N3 . . . . 1.0(2) ?
    C7 C8 C9 N3 . . . . 175.98(14) ?
    N1 N2 C10 N3 . . . . -2.9(2) ?
    N1 N2 C10 S1 . . . . 175.76(12) ?
    C9 N3 C10 N2 . . . . 5.0(2) ?
    C11 N3 C10 N2 . . . . 177.45(16) ?
    C9 N3 C10 S1 . . . . -173.73(11) ?
    C11 N3 C10 S1 . . . . -1.28(19) ?
    C12 S1 C10 N2 . . . . 4.33(16) ?
    C12 S1 C10 N3 . . . . -176.91(12) ?
    C10 S1 C12 C13 . . . . 87.66(14) ?
    S1 C12 C13 O2 . . . . -7.7(2) ?
    S1 C12 C13 C14 . . . . 171.37(13) ?
    N4 N5 C14 C15 . . . . -0.7(2) ?
    C16 N5 C14 C15 . . . . -179.67(17) ?
    N4 N5 C14 C13 . . . . -175.56(16) ?
    C16 N5 C14 C13 . . . . 5.5(3) ?
    O2 C13 C14 N5 . . . . -0.6(3) ?
    C12 C13 C14 N5 . . . . -179.66(16) ?
    O2 C13 C14 C15 . . . . -174.35(19) ?
    C12 C13 C14 C15 . . . . 6.6(3) ?
    N4 O4 C15 O3 . . . . 179.13(17) ?
    N4 O4 C15 C14 . . . . -0.28(19) ?
    N5 C14 C15 O3 . . . . -178.7(2) ?
    C13 C14 C15 O3 . . . . -3.9(4) ?
    N5 C14 C15 O4 . . . . 0.54(18) ?
    C13 C14 C15 O4 . . . . 175.34(16) ?
    N4 N5 C16 C17 . . . . -122.28(19) ?
    C14 N5 C16 C17 . . . . 56.7(3) ?
    N4 N5 C16 C21 . . . . 54.0(2) ?
    C14 N5 C16 C21 . . . . -127.0(2) ?
    C21 C16 C17 C18 . . . . -1.0(3) ?
    N5 C16 C17 C18 . . . . 175.10(19) ?
    C16 C17 C18 C19 . . . . -0.3(4) ?
    C17 C18 C19 C20 . . . . 1.7(4) ?
    C18 C19 C20 C21 . . . . -1.8(4) ?
    C17 C16 C21 C20 . . . . 0.8(3) ?
    N5 C16 C21 C20 . . . . -175.31(19) ?
    C19 C20 C21 C16 . . . . 0.6(4) ?
loop_
    _geom_hbond_atom_site_label_D
    _geom_hbond_atom_site_label_H
    _geom_hbond_atom_site_label_A
    _geom_hbond_site_symmetry_A
    _geom_hbond_distance_DH
    _geom_hbond_distance_HA
    _geom_hbond_distance_DA
    _geom_hbond_angle_DHA
    _geom_hbond_publ_flag
    C7 H7B O2 2_655 0.97 2.52 3.429(3) 157 yes
    C11 H11A S1 . 0.96 2.12 2.7577(17) 122 yes
    C11 H11B N1 1_655 0.96 2.36 3.066(2) 130 yes
    C11 H11B N2 1_655 0.96 2.40 3.0304(19) 123 yes
    C11 H11C O1 2_755 0.96 2.07 3.021(2) 169 yes
