# Supplementary material for: 4-({[6-(4-Chloro­benz­yl)-4-methyl-5-oxo-4,5-dihydro-1,2,4-triazin-3-yl]sulfan­yl}acetyl)-3-phenyl­sydnone
Source: Acta Crystallogr Sect E Struct Rep Online. 2011 Mar 9;67(Pt 4):o820. doi: 10.1107/S1600536811007689 (PMC3099780; doi:10.1107/S1600536811007689)
Supplement: Supplementary file 2 [file e-67-0o820-Isup2.hkl]

#
# h,k,l, Fc-squared, Fo-squared, sigma(Fo-squared) and status flag
#
data_I
_shelx_title ' bk76_0m in P-1 (RT)'
_shelx_refln_list_code          4
_shelx_F_calc_maximum      158.19
_exptl_crystal_F_000       484.00
_reflns_d_resolution_high  0.7015
 
loop_
 _symmetry_equiv_pos_as_xyz
 'x, y, z'
 '-x, -y, -z'
 
_cell_length_a     6.4604
_cell_length_b    10.1634
_cell_length_c    16.9901
_cell_angle_alpha 105.264
_cell_angle_beta   92.103
_cell_angle_gamma  97.363
 
_shelx_F_squared_multiplier     1.000
 
loop_
 _refln_index_h
 _refln_index_k
 _refln_index_l
 _refln_F_squared_calc
 _refln_F_squared_meas
 _refln_F_squared_sigma
 _refln_observed_status
   1   0   0     2267.98     2239.29     37.65 o
   2   0   0       29.03       27.45      0.76 o
   3   0   0      266.31      304.13      3.87 o
   4   0   0       94.95      112.10      2.16 o
   5   0   0       73.95       86.35      1.80 o
   6   0   0      125.56      124.57      2.55 o
   7   0   0        2.55        1.39      1.42 o
   8   0   0       52.08       58.03      4.45 o
   9   0   0        0.82        2.82      1.65 o
  -9   1   0        7.13        7.55      2.13 o
  -8   1   0       27.60       26.01      2.34 o
  -7   1   0       18.49       20.93      1.30 o
  -6   1   0      166.28      167.80      2.88 o
  -5   1   0       22.99       24.72      1.34 o
  -4   1   0      322.23      352.67      4.72 o
  -3   1   0     1500.87     1580.02     15.74 o
  -2   1   0      307.70      330.49      3.84 o
  -1   1   0    13874.39    12338.87    203.70 o
   0   1   0      217.00      175.94      2.49 o
   1   1   0      674.91      627.01      6.00 o
   2   1   0      264.83      328.73      2.51 o
   3   1   0       75.85       66.89      0.98 o
   4   1   0      450.93      377.30      3.02 o
   5   1   0       29.19       26.73      0.78 o
   6   1   0      372.51      353.89     10.13 o
   7   1   0       25.87       38.20      4.20 o
   8   1   0       22.31       24.30      3.57 o
  -8   2   0        2.08        1.95      1.12 o
  -7   2   0       34.19       33.33      1.19 o
  -6   2   0       12.35       17.20      1.17 o
  -5   2   0      643.11      665.21      6.99 o
  -4   2   0       21.88       11.61      0.74 o
  -3   2   0     1688.89     1880.87     14.68 o
  -2   2   0        0.38        5.13      0.21 o
  -1   2   0     1488.32     1566.68     11.29 o
   0   2   0     1352.31     1411.24      9.28 o
   1   2   0     2662.00     2756.56     24.41 o
   2   2   0     1854.97     1904.79     13.79 o
   3   2   0       21.65        8.85      0.59 o
   4   2   0        5.84        4.75      0.49 o
   5   2   0       28.04       26.22      0.91 o
   6   2   0       41.66       41.11      3.52 o
   7   2   0       23.50       26.72      3.57 o
   8   2   0       18.16       23.66      3.82 o
  -8   3   0       54.35       63.05      2.13 o
  -7   3   0      141.61      149.74      2.67 o
  -6   3   0      378.75      369.29      4.87 o
  -5   3   0       94.70       96.86      2.19 o
  -4   3   0       39.42       35.70      0.94 o
  -3   3   0       39.09       42.85      0.83 o
  -2   3   0        1.31        0.70      0.33 o
  -1   3   0     1616.23     1428.25      9.63 o
   0   3   0      216.22      209.15      1.81 o
   1   3   0      592.60      504.33      4.11 o
   2   3   0      260.87      225.74      2.38 o
   3   3   0      554.32      596.42      4.98 o
   4   3   0        2.63        4.72      0.58 o
   5   3   0      132.08      133.39      3.01 o
   6   3   0        2.41        0.27      0.86 o
   7   3   0        3.12        3.36      1.72 o
   8   3   0        8.11        5.64      2.43 o
  -9   4   0       54.41       53.69      4.48 o
  -8   4   0        7.64        8.93      1.10 o
  -7   4   0       16.96       19.11      1.18 o
  -6   4   0       30.43       34.85      1.33 o
  -5   4   0      226.67      231.55      2.43 o
  -4   4   0        2.72        3.67      0.54 o
  -3   4   0      971.80      966.85      7.74 o
  -2   4   0       17.01       39.54      0.91 o
  -1   4   0      531.26      561.68      4.30 o
   0   4   0       80.66       97.24      1.17 o
   1   4   0       80.90       66.80      1.03 o
   2   4   0      109.39      133.10      1.81 o
   3   4   0       18.57       23.22      0.72 o
   4   4   0        0.83        3.12      0.72 o
   5   4   0       82.65       75.28      3.12 o
   6   4   0        0.11       -0.30      0.85 o
   7   4   0        9.55        8.08      1.36 o
   8   4   0        0.77        0.41      1.97 o
  -8   5   0        0.28       -0.15      0.82 o
  -7   5   0       54.36       52.85      2.32 o
  -6   5   0      110.17      115.06      2.77 o
  -5   5   0       50.57       37.75      1.12 o
  -4   5   0        4.93        5.51      0.58 o
  -3   5   0      133.35      143.97      1.77 o
  -2   5   0      232.34      196.48      2.10 o
  -1   5   0       79.93       50.90      0.93 o
   0   5   0       29.23       33.55      0.74 o
   1   5   0       82.83      115.81      1.60 o
   2   5   0      267.78      262.57      2.95 o
   3   5   0      109.49       93.91      2.62 o
   4   5   0      107.70      107.40      2.99 o
   5   5   0       38.47       14.86      2.02 o
   6   5   0        0.18        0.14      0.96 o
   7   5   0        6.67        7.74      1.54 o
   8   5   0        1.29        4.38      2.31 o
  -8   6   0       29.99       28.35      2.14 o
  -7   6   0       19.16       20.75      1.49 o
  -6   6   0      114.00      108.72      2.58 o
  -5   6   0      128.06      128.39      2.30 o
  -4   6   0      332.45      338.80      3.65 o
  -3   6   0      207.58      227.89      2.72 o
  -2   6   0      200.61      178.65      2.25 o
  -1   6   0       16.77       16.24      0.67 o
   0   6   0       24.23       21.28      0.79 o
   1   6   0       30.28       35.24      1.47 o
   2   6   0        0.06       -0.02      0.38 o
   3   6   0       23.38       19.32      1.49 o
   4   6   0       60.77       70.91      4.99 o
   5   6   0        2.82        1.99      1.00 o
   6   6   0       25.90       25.67      2.46 o
   7   6   0        0.54       -0.78      1.20 o
  -8   7   0       43.44       47.30      4.65 o
  -7   7   0        5.84        6.01      1.39 o
  -6   7   0       37.66       42.47      1.78 o
  -5   7   0        0.14        1.05      0.66 o
  -4   7   0       11.53       14.93      1.26 o
  -3   7   0        0.26       -0.33      0.33 o
  -2   7   0      223.59      223.19      2.75 o
  -1   7   0       55.81       61.03      1.30 o
   0   7   0      238.56      226.33      3.71 o
   1   7   0      193.47      183.45      2.62 o
   2   7   0      179.61      184.36      4.36 o
   3   7   0       11.98       10.12      1.32 o
   4   7   0        0.79       -0.96      0.96 o
   5   7   0        8.51       10.87      1.84 o
   6   7   0       13.61        8.26      2.71 o
   7   7   0        1.47       -0.62      1.28 o
  -8   8   0       32.08       40.32      2.59 o
  -7   8   0       35.48       40.54      2.93 o
  -6   8   0       37.94       35.78      2.02 o
  -5   8   0        0.06        0.33      0.56 o
  -4   8   0       99.60       80.04      1.93 o
  -3   8   0        0.65       -0.27      0.41 o
  -2   8   0      801.30      808.90      7.14 o
  -1   8   0       81.18       77.36      1.59 o
   0   8   0      119.21      113.68      2.54 o
   1   8   0        3.52        1.05      1.22 o
   2   8   0        9.71        7.19      1.67 o
   3   8   0       68.64       60.63      2.73 o
   4   8   0       30.77       24.64      3.42 o
   5   8   0        0.45       -0.64      1.21 o
   6   8   0        8.39        9.65      1.96 o
  -7   9   0        0.26       -0.33      0.90 o
  -6   9   0        1.60        1.26      0.83 o
  -5   9   0       64.86       57.07      2.06 o
  -4   9   0       10.03        9.03      0.94 o
  -3   9   0       84.93       81.48      1.97 o
  -2   9   0      384.79      392.51      4.37 o
  -1   9   0      554.41      544.75      6.65 o
   0   9   0       12.86       13.31      1.19 o
   1   9   0        1.38        1.83      1.10 o
   2   9   0       12.34        8.64      1.43 o
   3   9   0        0.63        0.13      0.97 o
   4   9   0       38.42       36.13      3.20 o
   5   9   0        7.78        9.35      2.08 o
   6   9   0        5.51        6.82      1.91 o
  -7  10   0        3.83        0.42      1.14 o
  -6  10   0       53.75       55.33      2.75 o
  -5  10   0       55.86       60.24      2.20 o
  -4  10   0       78.51       70.34      2.24 o
  -3  10   0        2.47        2.44      0.76 o
  -2  10   0       25.92       20.66      1.33 o
  -1  10   0       15.62       16.10      1.43 o
   0  10   0       13.87       16.52      1.82 o
   1  10   0        0.93        1.56      0.98 o
   2  10   0        3.34        2.69      1.11 o
   3  10   0       11.27       13.11      2.77 o
   4  10   0        1.17        1.72      2.70 o
   5  10   0       15.22       14.93      2.55 o
  -6  11   0       11.28        9.86      1.61 o
  -5  11   0        5.09       10.61      1.30 o
  -4  11   0       18.99       23.40      1.62 o
  -3  11   0       51.97       49.96      1.92 o
  -2  11   0       34.85       27.73      3.43 o
  -1  11   0       10.86       12.08      1.75 o
   0  11   0       74.37       84.83      5.89 o
   1  11   0       17.36       22.61      2.31 o
   2  11   0        2.39        0.36      1.60 o
   3  11   0        0.13        1.31      1.46 o
   4  11   0        1.68        3.77      1.78 o
  -5  12   0       25.77       20.40      2.20 o
  -4  12   0       18.54       18.72      1.70 o
  -3  12   0        0.86        1.25      0.97 o
  -2  12   0        0.02        0.99      0.96 o
  -1  12   0       49.02       56.03      3.14 o
   0  12   0        1.17        0.93      1.13 o
   1  12   0        2.37        4.03      1.41 o
   2  12   0        9.01        6.62      2.41 o
   3  12   0        1.03       -0.20      4.07 o
  -4  13   0        0.96        3.91      2.28 o
  -3  13   0        0.00        1.17      1.91 o
  -2  13   0       19.06       26.15      2.69 o
  -1  13   0        2.83        2.58      1.30 o
   0  13   0        1.39        0.95      1.32 o
   1  13   0        0.52        2.31      1.40 o
   2  13   0        0.78        0.10      1.79 o
   1 -14   1        1.19        2.85      1.47 o
   2 -14   1       10.64       10.70      1.93 o
  -2 -13   1        3.17        2.88      2.14 o
  -1 -13   1        1.92       -0.30      1.15 o
   0 -13   1        7.90        9.77      1.90 o
   1 -13   1        2.37        1.19      1.28 o
   2 -13   1        2.87        5.87      1.52 o
   3 -13   1        5.26        5.40      2.37 o
   4 -13   1        0.05        0.76      1.46 o
  -3 -12   1        2.63        2.50      1.79 o
  -2 -12   1        0.34       -0.56      1.62 o
  -1 -12   1        7.07        7.04      1.63 o
   0 -12   1       33.59       38.69      2.80 o
   1 -12   1       25.48       30.79      2.62 o
   2 -12   1        2.03        2.73      1.02 o
   3 -12   1        3.41        3.02      1.19 o
   4 -12   1        9.73       11.98      2.02 o
   5 -12   1        2.18        3.74      1.52 o
  -4 -11   1        7.39       10.92      3.34 o
  -3 -11   1        0.46        0.96      1.78 o
  -2 -11   1       11.26       10.07      1.69 o
  -1 -11   1        0.01        0.28      1.06 o
   0 -11   1       33.84       36.43      2.46 o
   1 -11   1       72.99       69.85      2.51 o
   2 -11   1        1.20        0.46      1.15 o
   3 -11   1       74.73       75.72      2.12 o
   4 -11   1        7.03        5.47      0.96 o
   5 -11   1        8.36       12.05      2.06 o
   6 -11   1        1.18        0.53      1.07 o
  -5 -10   1        0.44        1.31      2.89 o
  -4 -10   1        6.48        5.12      2.19 o
  -3 -10   1        0.17        1.10      1.63 o
  -2 -10   1       70.22       64.76      2.99 o
  -1 -10   1       14.01       12.06      2.03 o
   0 -10   1       24.79       26.67      4.97 o
   1 -10   1       35.33       35.97      1.67 o
   2 -10   1       23.60       25.92      2.58 o
   3 -10   1       19.22       21.23      1.28 o
   4 -10   1       61.83       65.48      1.94 o
   5 -10   1       49.48       50.80      1.82 o
   6 -10   1        1.70       -0.24      1.03 o
   7 -10   1        4.80        2.29      1.19 o
  -6  -9   1        0.06        1.68      1.52 o
  -5  -9   1        0.02        1.19      1.45 o
  -4  -9   1        0.59        0.21      1.57 o
  -3  -9   1       66.69       61.89      4.41 o
  -2  -9   1       35.07       35.52      2.16 o
  -1  -9   1        3.08        3.28      2.58 o
   0  -9   1       12.61       13.96      1.59 o
   1  -9   1      125.60      115.73      2.39 o
   2  -9   1        1.39        1.07      0.55 o
   3  -9   1        2.58        2.65      0.67 o
   4  -9   1        2.53        6.22      0.81 o
   5  -9   1      247.89      264.98      3.94 o
   6  -9   1        3.23        0.54      0.89 o
   7  -9   1        1.02        1.30      1.05 o
  -6  -8   1        2.73        2.54      1.42 o
  -5  -8   1        0.65       -0.83      1.37 o
  -4  -8   1       64.92       61.81      4.58 o
  -3  -8   1       74.69       72.03      4.71 o
  -2  -8   1       39.07       42.01      2.16 o
  -1  -8   1        8.92        7.15      0.87 o
   0  -8   1        6.21        4.56      0.63 o
   1  -8   1        4.22        3.20      0.59 o
   2  -8   1       91.88       90.41      1.78 o
   3  -8   1        2.66        1.42      0.83 o
   4  -8   1       51.83       52.99      1.56 o
   5  -8   1       24.67       22.93      1.27 o
   6  -8   1       41.30       42.21      2.51 o
   7  -8   1       29.32       31.20      3.74 o
   8  -8   1        6.44        5.37      1.77 o
  -7  -7   1        0.03       -0.31      1.70 o
  -6  -7   1       13.84       11.27      2.89 o
  -5  -7   1       45.28       46.91      4.09 o
  -4  -7   1        9.89       10.53      2.29 o
  -3  -7   1        0.05        0.93      1.10 o
  -2  -7   1        1.82        0.86      0.70 o
  -1  -7   1       82.21       93.56      1.65 o
   0  -7   1        1.80        2.94      0.48 o
   1  -7   1       32.26       44.33      1.14 o
   2  -7   1      730.33      743.64      6.44 o
   3  -7   1       49.52       48.90      1.26 o
   4  -7   1       35.03       34.97      1.14 o
   5  -7   1       54.82       47.15      1.69 o
   6  -7   1       47.53       44.20      1.52 o
   7  -7   1       23.43       28.87      2.12 o
   8  -7   1       22.15       20.61      2.38 o
  -7  -6   1        8.49        7.81      1.75 o
  -6  -6   1       14.42       11.18      1.88 o
  -5  -6   1        9.54       11.03      2.41 o
  -4  -6   1       15.32       15.57      2.57 o
  -3  -6   1      143.14      141.64      5.76 o
  -2  -6   1       30.67       21.24      0.92 o
  -1  -6   1      312.95      317.32      3.38 o
   0  -6   1        0.12       -0.09      0.32 o
   1  -6   1       21.96       31.09      0.81 o
   2  -6   1      142.05      125.86      1.81 o
   3  -6   1      207.49      202.05      2.31 o
   4  -6   1       55.97       47.74      1.09 o
   5  -6   1      143.12      122.54      2.21 o
   6  -6   1        5.06       10.27      0.85 o
   7  -6   1       25.88       29.10      1.68 o
   8  -6   1       23.00       20.10      1.87 o
  -8  -5   1        8.12        7.15      2.74 o
  -7  -5   1        0.54        0.45      1.04 o
  -6  -5   1        2.68        4.06      1.30 o
  -5  -5   1        0.01        0.62      1.22 o
  -4  -5   1      130.46      139.96      3.40 o
  -3  -5   1        5.08        5.29      0.68 o
  -2  -5   1      574.94      520.52      5.04 o
  -1  -5   1     1133.88     1257.18      9.74 o
   0  -5   1      241.48      298.73      3.72 o
   1  -5   1        0.07        1.44      0.35 o
   2  -5   1      258.52      295.94      2.75 o
   3  -5   1        0.81        0.75      0.27 o
   4  -5   1      117.35       90.17      1.54 o
   5  -5   1      534.19      525.50      4.94 o
   6  -5   1       96.42       97.22      1.95 o
   7  -5   1       22.25       22.31      1.48 o
   8  -5   1       23.99       23.26      1.93 o
  -8  -4   1        2.10       -1.24      1.77 o
  -7  -4   1        6.21        6.07      1.70 o
  -6  -4   1       48.93       56.56      5.13 o
  -5  -4   1       76.37       76.85      4.45 o
  -4  -4   1        4.08        1.63      0.62 o
  -3  -4   1       80.40       75.12      1.33 o
  -2  -4   1       32.96       33.71      0.81 o
  -1  -4   1        0.14       -0.16      0.16 o
   0  -4   1      161.63      188.23      2.00 o
   1  -4   1     1933.41     1838.72     12.40 o
   2  -4   1     1152.82     1189.90      8.36 o
   3  -4   1      663.25      690.17      4.93 o
   4  -4   1     1005.85      931.16      6.83 o
   5  -4   1      892.93      890.90      6.74 o
   6  -4   1      106.92      104.45      1.75 o
   7  -4   1        7.09        8.02      0.87 o
   8  -4   1       12.26       13.35      1.30 o
  -8  -3   1        6.03        7.95      2.65 o
  -7  -3   1        4.63        2.28      1.71 o
  -6  -3   1       83.86       72.14      2.86 o
  -5  -3   1       88.71       92.72      4.69 o
  -4  -3   1       86.60       99.20      1.46 o
  -3  -3   1     1057.04     1171.46      9.01 o
  -2  -3   1      462.73      545.03      4.88 o
  -1  -3   1        8.42        1.25      0.24 o
   0  -3   1      318.35      253.32      2.31 o
   1  -3   1     3548.33     3591.10     23.49 o
   2  -3   1        0.29        1.41      0.28 o
   3  -3   1      592.08      551.06      4.16 o
   4  -3   1        1.01        0.11      0.21 o
   5  -3   1       47.47       49.36      1.33 o
   6  -3   1        5.08        3.57      0.64 o
   7  -3   1       59.52       58.24      1.66 o
   8  -3   1       10.94       12.10      1.39 o
  -8  -2   1        0.03        0.05      1.70 o
  -7  -2   1        0.42       -0.46      1.48 o
  -6  -2   1       20.96       23.97      3.08 o
  -5  -2   1       37.51       35.10      0.85 o
  -4  -2   1      145.24      151.83      2.37 o
  -3  -2   1        0.70        0.15      0.29 o
  -2  -2   1     1225.61     1194.81      8.86 o
  -1  -2   1      267.00      263.59      2.83 o
   0  -2   1      743.69      817.15      6.72 o
   1  -2   1     3996.49     4108.08     27.08 o
   2  -2   1      348.36      383.40      3.09 o
   3  -2   1     1094.10     1270.37     11.14 o
   4  -2   1       12.62       22.23      1.01 o
   5  -2   1      109.03      100.32      2.08 o
   6  -2   1       31.20       30.94      1.20 o
   7  -2   1        0.07       -0.12      0.47 o
   8  -2   1        2.05        1.73      1.10 o
  -9  -1   1       16.70       28.88      4.36 o
  -8  -1   1        3.26        3.57      1.91 o
  -7  -1   1        2.04        0.88      1.44 o
  -6  -1   1       10.81        8.21      1.30 o
  -5  -1   1        0.07       -0.05      0.28 o
  -4  -1   1       58.66       85.60      1.06 o
  -3  -1   1     3731.26     3749.77     24.92 o
  -2  -1   1     1280.05     1465.92     10.14 o
  -1  -1   1     1189.94     1251.15     11.55 o
   0  -1   1      155.84      146.69      1.51 o
   1  -1   1      378.18      379.47      2.73 o
   2  -1   1     1049.75     1033.21     10.31 o
   3  -1   1     1526.57     1593.69     15.84 o
   4  -1   1      600.59      596.87      7.03 o
   5  -1   1      370.55      356.03      4.35 o
   6  -1   1      128.18      124.03      2.15 o
   7  -1   1        0.64       -0.22      0.69 o
   8  -1   1       23.34       22.56      2.18 o
  -9   0   1       15.76       20.29      3.38 o
  -8   0   1       29.03       28.61      3.89 o
  -7   0   1        1.70        3.08      1.53 o
  -6   0   1        3.60        3.67      0.50 o
  -5   0   1        5.36        6.11      0.40 o
  -4   0   1      137.58      143.64      1.82 o
  -3   0   1      282.06      283.88      2.80 o
  -2   0   1       51.77       38.26      0.56 o
  -1   0   1      108.77      130.82      1.06 o
   1   0   1     3686.71     3786.05     29.93 o
   2   0   1      432.95      402.90      3.03 o
   3   0   1      258.90      207.96      2.20 o
   4   0   1     1242.67     1348.26     10.95 o
   5   0   1      434.66      429.78      4.91 o
   6   0   1        0.16       -0.39      0.47 o
   7   0   1        0.69       -0.86      1.18 o
   8   0   1       27.20       27.17      3.61 o
  -9   1   1        0.89       -0.47      1.27 o
  -8   1   1        9.22        7.11      1.88 o
  -7   1   1        9.72        8.11      1.10 o
  -6   1   1       84.28       84.29      2.00 o
  -5   1   1        4.39        5.15      0.76 o
  -4   1   1        2.82        7.36      0.76 o
  -3   1   1      282.79      238.96      3.87 o
  -2   1   1      211.73      221.71      1.66 o
  -1   1   1        6.28        0.40      0.19 o
   0   1   1      713.74      741.97      7.58 o
   1   1   1     5647.38     5636.71    116.72 o
   2   1   1      362.39      388.49      3.03 o
   3   1   1      108.68      105.25      1.30 o
   4   1   1       31.18       32.10      0.71 o
   5   1   1       57.30       68.61      1.55 o
   6   1   1      236.03      219.32      7.48 o
   7   1   1       24.43       24.41      3.35 o
   8   1   1        7.20       10.20      2.69 o
  -9   2   1        3.91        2.79      1.30 o
  -8   2   1        6.59        8.56      1.05 o
  -7   2   1       34.25       33.75      1.36 o
  -6   2   1       16.64       21.10      1.68 o
  -5   2   1      526.95      516.71      5.79 o
  -4   2   1       72.39       53.84      0.92 o
  -3   2   1        1.51        9.53      0.41 o
  -2   2   1      374.30      372.60      2.55 o
  -1   2   1       19.08       19.11      0.48 o
   0   2   1     2214.72     2079.22     18.35 o
   1   2   1     9860.00     9826.88     79.93 o
   2   2   1       85.57       94.17      1.50 o
   3   2   1      112.26      110.72      1.20 o
   4   2   1      105.48      113.16      2.26 o
   5   2   1       75.90       77.08      1.73 o
   6   2   1      103.39      108.36      5.24 o
   7   2   1       18.80       22.34      3.27 o
   8   2   1        7.16        6.99      2.52 o
  -8   3   1       58.96       67.45      2.21 o
  -7   3   1       93.53       90.05      3.25 o
  -6   3   1      476.57      469.97      5.77 o
  -5   3   1      444.78      439.51      4.15 o
  -4   3   1      975.72      998.20      7.43 o
  -3   3   1       35.24       51.79      0.77 o
  -2   3   1      112.98       89.89      1.50 o
  -1   3   1      607.04      620.87      4.98 o
   0   3   1        0.45        1.04      0.37 o
   1   3   1       40.17       21.27      0.66 o
   2   3   1      101.22       73.79      1.63 o
   3   3   1        0.80        1.66      0.36 o
   4   3   1       24.53       28.74      0.95 o
   5   3   1      120.91      116.83      2.72 o
   6   3   1        4.85        5.34      1.15 o
   7   3   1       42.22       41.45      3.93 o
   8   3   1        8.06        3.87      2.29 o
  -9   4   1       10.62       13.14      2.84 o
  -8   4   1        0.11        0.46      0.70 o
  -7   4   1        6.72        4.52      0.75 o
  -6   4   1       70.83       59.50      1.84 o
  -5   4   1      456.30      472.81      4.51 o
  -4   4   1      934.31      987.69      8.01 o
  -3   4   1      614.24      568.42      5.40 o
  -2   4   1     1072.80     1247.03      9.59 o
  -1   4   1      300.06      362.10      3.04 o
   0   4   1     1732.26     1933.66     12.99 o
   1   4   1      520.30      514.96      4.61 o
   2   4   1      590.61      563.86      5.58 o
   3   4   1      190.35      188.74      2.86 o
   4   4   1       38.88       38.63      2.33 o
   5   4   1       61.57       60.79      2.06 o
   6   4   1        0.23       -0.55      0.84 o
   7   4   1       64.25       71.66      3.34 o
   8   4   1        0.53        2.37      2.18 o
  -8   5   1       10.50       11.32      1.40 o
  -7   5   1       75.50       80.64      2.32 o
  -6   5   1       64.48       60.85      1.91 o
  -5   5   1      307.20      318.80      5.08 o
  -4   5   1        2.95        4.14      0.44 o
  -3   5   1      100.28      106.87      1.80 o
  -2   5   1        4.10        4.46      0.39 o
  -1   5   1        2.24        1.56      0.27 o
   0   5   1      357.54      316.36      4.32 o
   1   5   1     1518.85     1659.51     19.79 o
   2   5   1       32.53       25.53      1.07 o
   3   5   1      276.50      255.42      4.94 o
   4   5   1      257.10      248.21      4.45 o
   5   5   1        2.59        1.92      1.47 o
   6   5   1        0.65        0.71      1.22 o
   7   5   1       27.68       29.10      2.45 o
  -8   6   1        4.43        5.25      1.29 o
  -7   6   1       44.81       43.36      1.87 o
  -6   6   1       73.89       74.77      2.18 o
  -5   6   1       88.30       95.22      2.29 o
  -4   6   1       14.79       16.58      0.87 o
  -3   6   1      365.07      358.59      3.72 o
  -2   6   1        8.51        4.52      0.48 o
  -1   6   1     1335.82     1265.65      9.20 o
   0   6   1      766.78      766.85      6.94 o
   1   6   1        6.62        5.51      0.49 o
   2   6   1        0.26       -0.45      0.45 o
   3   6   1        3.16        1.15      0.82 o
   4   6   1       19.46       23.03      1.53 o
   5   6   1        0.58        0.28      0.95 o
   6   6   1        6.03        5.79      1.55 o
   7   6   1        1.85        0.87      1.26 o
  -8   7   1        6.99       12.91      1.66 o
  -7   7   1       14.29       13.59      1.36 o
  -6   7   1        2.09        1.26      0.76 o
  -5   7   1       30.88       27.72      2.20 o
  -4   7   1      261.13      258.06      3.50 o
  -3   7   1        6.15        3.47      0.53 o
  -2   7   1      177.35      178.95      2.42 o
  -1   7   1       54.22       51.89      1.32 o
   0   7   1       39.12       26.23      1.14 o
   1   7   1       10.17       11.59      1.03 o
   2   7   1      125.89      124.85      3.53 o
   3   7   1       36.09       42.84      4.63 o
   4   7   1        2.20        1.89      0.84 o
   5   7   1       19.74       23.32      2.54 o
   6   7   1       10.12       12.24      2.99 o
   7   7   1        6.34        4.96      1.68 o
  -8   8   1        1.28        1.95      1.15 o
  -7   8   1       37.47       39.96      2.04 o
  -6   8   1        6.91        2.75      0.87 o
  -5   8   1        7.43        8.72      1.07 o
  -4   8   1      136.66      140.17      3.72 o
  -3   8   1        0.36        0.22      0.49 o
  -2   8   1       70.75       74.00      1.78 o
  -1   8   1        0.05       -0.26      0.49 o
   0   8   1       94.68       92.12      2.03 o
   1   8   1        6.96       10.28      1.33 o
   2   8   1      139.93      145.77      4.10 o
   3   8   1       40.43       45.22      2.42 o
   4   8   1       38.02       41.68      4.65 o
   5   8   1       11.13       11.38      2.10 o
   6   8   1        6.58        8.41      2.73 o
  -7   9   1        0.59        0.84      1.00 o
  -6   9   1        2.63        4.23      0.99 o
  -5   9   1        0.69       -0.48      0.75 o
  -4   9   1        7.40        5.95      0.95 o
  -3   9   1       10.66       16.65      1.22 o
  -2   9   1       13.24       10.94      0.93 o
  -1   9   1      567.53      564.25      5.98 o
   0   9   1        6.21        6.85      1.26 o
   1   9   1        0.42        1.32      0.87 o
   2   9   1       79.76       86.70      3.34 o
   3   9   1        0.11        0.84      0.95 o
   4   9   1        0.31        1.04      1.56 o
   5   9   1        2.79        1.20      1.51 o
  -7  10   1        4.26        6.09      1.42 o
  -6  10   1        7.15        6.49      1.17 o
  -5  10   1        2.32        0.69      0.84 o
  -4  10   1        5.99        4.36      0.97 o
  -3  10   1       27.41       29.68      1.60 o
  -2  10   1        0.13       -0.24      0.63 o
  -1  10   1        6.39        5.40      1.03 o
   0  10   1       24.91       25.44      2.25 o
   1  10   1       47.58       44.46      2.54 o
   2  10   1        0.07        0.50      1.07 o
   3  10   1        5.31        3.20      1.13 o
   4  10   1        4.21        4.33      1.79 o
   5  10   1       12.26        7.91      3.16 o
  -6  11   1       31.30       29.29      2.60 o
  -5  11   1       32.89       38.01      2.64 o
  -4  11   1        0.04        0.51      0.80 o
  -3  11   1       10.69       10.38      1.18 o
  -2  11   1        3.25        5.38      0.90 o
  -1  11   1      153.47      171.39      7.99 o
   0  11   1        3.14        3.60      1.28 o
   1  11   1       14.18        9.11      2.74 o
   2  11   1        7.72        5.06      1.47 o
   3  11   1        3.10        1.17      1.56 o
   4  11   1        0.75        0.93      1.60 o
  -5  12   1       12.25       17.60      1.62 o
  -4  12   1        1.12        0.91      0.88 o
  -3  12   1        0.17        0.25      0.77 o
  -2  12   1        8.92       11.43      1.82 o
  -1  12   1       32.96       35.71      3.17 o
   0  12   1        3.60        4.82      1.55 o
   1  12   1       16.51       13.55      2.07 o
   2  12   1        4.79        4.24      1.47 o
   3  12   1        8.92        7.12      2.67 o
  -4  13   1       13.51       17.36      1.60 o
  -3  13   1        1.59        3.52      1.39 o
  -2  13   1        2.67        6.53      1.90 o
  -1  13   1       43.99       48.25      6.28 o
   0  13   1        0.07        2.62      1.38 o
   1  13   1       10.18        9.21      1.96 o
   0 -14   2        3.75        3.21      1.52 o
   1 -14   2        1.39        3.61      1.53 o
   2 -14   2        0.22        2.26      1.47 o
  -2 -13   2        3.55        0.90      1.98 o
  -1 -13   2       10.29        5.70      2.21 o
   0 -13   2        0.12        1.27      1.24 o
   1 -13   2        3.51        6.11      2.10 o
   2 -13   2        1.79        0.50      1.13 o
   3 -13   2        7.32        7.91      1.34 o
   4 -13   2        2.79        2.49      1.61 o
  -3 -12   2        0.47        0.18      1.82 o
  -2 -12   2        0.13        0.37      1.76 o
  -1 -12   2       50.28       55.29      3.09 o
   0 -12   2       40.75       45.18      2.90 o
   1 -12   2       12.03       14.03      1.92 o
   2 -12   2       13.94       13.19      1.53 o
   3 -12   2        0.27        0.42      0.82 o
   4 -12   2        2.50        3.08      1.25 o
   5 -12   2       35.92       47.21      2.51 o
  -4 -11   2       21.91       23.85      3.83 o
  -3 -11   2        6.48        6.00      2.22 o
  -2 -11   2        7.10        9.38      2.47 o
  -1 -11   2        0.06       -0.23      1.02 o
   0 -11   2        1.22        2.75      1.13 o
   1 -11   2        2.43        1.74      1.12 o
   2 -11   2        5.02        4.27      0.95 o
   3 -11   2        0.94        3.14      0.88 o
   4 -11   2        0.71        0.58      0.79 o
   5 -11   2        0.38        1.42      0.89 o
   6 -11   2        0.03       -0.47      0.99 o
  -5 -10   2        0.01       -0.77      1.78 o
  -4 -10   2       20.49       26.54      3.95 o
  -3 -10   2       17.40       21.24      3.26 o
  -2 -10   2        4.21        6.41      1.37 o
  -1 -10   2       13.85       15.92      1.81 o
   0 -10   2       52.87       57.13      2.13 o
   1 -10   2       19.33       20.28      1.39 o
   2 -10   2      496.30      527.17      6.65 o
   3 -10   2       12.42        9.39      0.94 o
   4 -10   2        5.97        3.00      0.78 o
   5 -10   2        5.52        6.08      1.05 o
   6 -10   2       26.12       24.29      1.74 o
   7 -10   2        0.01       -0.29      1.00 o
  -6  -9   2       14.58       14.28      2.45 o
  -5  -9   2       12.57        8.61      2.56 o
  -4  -9   2       18.53       19.73      3.31 o
  -3  -9   2       46.12       42.21      3.68 o
  -2  -9   2        4.92        4.49      1.14 o
  -1  -9   2       16.16       17.44      1.68 o
   0  -9   2      193.63      188.98      3.57 o
   1  -9   2      353.98      349.76      4.42 o
   2  -9   2      223.01      201.91      2.84 o
   3  -9   2       78.60       82.19      2.03 o
   4  -9   2       42.41       41.56      1.50 o
   5  -9   2      169.93      158.45      2.92 o
   6  -9   2        0.10       -0.40      0.71 o
   7  -9   2        0.67        1.11      1.04 o
  -6  -8   2        0.29        0.41      1.61 o
  -5  -8   2        2.53        3.07      1.91 o
  -4  -8   2        2.97        3.61      1.76 o
  -3  -8   2       14.69       13.53      2.45 o
  -2  -8   2        5.68        4.23      1.02 o
  -1  -8   2      393.13      383.69      7.32 o
   0  -8   2        0.13       -0.39      0.39 o
   1  -8   2       88.06       82.33      1.81 o
   2  -8   2      155.87      161.64      2.36 o
   3  -8   2        2.80        1.47      0.49 o
   4  -8   2        2.29        5.54      0.73 o
   5  -8   2        0.46        0.95      0.58 o
   6  -8   2        1.80        1.40      1.24 o
   7  -8   2       86.52       95.54      5.49 o
   8  -8   2        2.06        1.51      1.17 o
  -7  -7   2        2.07        1.31      1.39 o
  -6  -7   2        0.34        1.49      1.97 o
  -5  -7   2        0.04       -0.11      1.39 o
  -4  -7   2      458.94      422.52     12.01 o
  -3  -7   2      110.76      111.57      3.17 o
  -2  -7   2       94.25       89.83      2.76 o
  -1  -7   2      180.60      222.43      2.74 o
   0  -7   2       27.67       23.60      0.90 o
   1  -7   2        1.93        1.89      0.41 o
   2  -7   2        0.53        0.08      0.33 o
   3  -7   2        4.73        5.15      0.56 o
   4  -7   2       33.22       34.31      1.12 o
   5  -7   2       46.78       50.82      1.74 o
   6  -7   2       37.83       42.20      1.49 o
   7  -7   2       19.14       15.14      1.27 o
   8  -7   2        0.79        0.40      1.00 o
  -7  -6   2       28.27       32.23      2.70 o
  -6  -6   2        1.79        4.37      1.42 o
  -5  -6   2      135.22      133.47      6.33 o
  -4  -6   2       54.15       55.18      3.90 o
  -3  -6   2        0.24        1.06      0.64 o
  -2  -6   2        3.26        5.33      0.55 o
  -1  -6   2      417.11      475.32      4.78 o
   0  -6   2       17.37       11.97      0.70 o
   1  -6   2      173.76      147.80      1.79 o
   2  -6   2      804.25      859.86      6.59 o
   3  -6   2       68.32       61.15      1.18 o
   4  -6   2        5.62        4.57      0.44 o
   5  -6   2      111.96      108.74      2.06 o
   6  -6   2        0.57        0.91      0.47 o
   7  -6   2        6.91        8.52      1.51 o
   8  -6   2        7.71        7.28      1.32 o
  -8  -5   2       15.14       12.68      3.32 o
  -7  -5   2       12.75       11.92      1.76 o
  -6  -5   2        2.58        3.53      1.27 o
  -5  -5   2        0.09       -1.05      1.19 o
  -4  -5   2       32.63       27.04      3.03 o
  -3  -5   2      137.37      159.07      2.20 o
  -2  -5   2      168.95      141.60      2.09 o
  -1  -5   2       11.02        2.46      0.34 o
   0  -5   2      212.70      239.60      2.54 o
   1  -5   2     1648.32     1816.23     12.45 o
   2  -5   2     1356.38     1292.37      8.69 o
   3  -5   2        3.26        1.17      0.30 o
   4  -5   2        2.92        3.91      0.45 o
   5  -5   2      762.23      749.13      6.46 o
   6  -5   2       28.78       26.75      1.13 o
   7  -5   2       14.96       14.94      2.23 o
   8  -5   2       24.14       25.18      1.97 o
  -8  -4   2       19.14       22.08      3.91 o
  -7  -4   2        0.51        4.12      1.94 o
  -6  -4   2       30.36       31.04      2.24 o
  -5  -4   2        4.08        2.43      1.39 o
  -4  -4   2       55.47       49.54      2.30 o
  -3  -4   2      233.02      248.81      2.84 o
  -2  -4   2      619.94      557.26      5.15 o
  -1  -4   2       19.14       25.87      0.64 o
   0  -4   2      599.94      607.03      5.19 o
   1  -4   2       34.97       29.06      0.59 o
   2  -4   2     1085.75     1137.90      8.02 o
   3  -4   2      196.23      235.50      2.08 o
   4  -4   2      136.95      121.65      1.53 o
   5  -4   2      201.70      197.51      2.17 o
   6  -4   2       44.50       52.95      1.53 o
   7  -4   2       21.31       20.54      1.21 o
   8  -4   2       29.84       35.33      1.77 o
  -8  -3   2        2.87        5.13      2.43 o
  -7  -3   2        3.75        2.38      1.86 o
  -6  -3   2      238.99      231.79      5.57 o
  -5  -3   2        5.39        3.35      0.83 o
  -4  -3   2        0.07        0.45      0.26 o
  -3  -3   2       15.32       15.83      0.61 o
  -2  -3   2      185.09      195.87      2.16 o
  -1  -3   2     2400.40     2279.40     16.44 o
   0  -3   2      389.88      453.47      3.73 o
   1  -3   2      668.43      803.06      5.36 o
   2  -3   2      950.09     1051.30      7.37 o
   3  -3   2     1021.57     1099.41      7.57 o
   4  -3   2       24.54       13.61      0.55 o
   5  -3   2       61.69       71.81      1.56 o
   6  -3   2       58.89       59.48      1.58 o
   7  -3   2        6.87        5.03      0.67 o
   8  -3   2        0.87        0.46      0.82 o
  -8  -2   2        7.08        8.80      2.69 o
  -7  -2   2       32.69       39.89      4.35 o
  -6  -2   2      151.75      144.83      6.23 o
  -5  -2   2      217.80      213.50      2.85 o
  -4  -2   2        1.71        3.42      0.32 o
  -3  -2   2      412.43      509.83      3.83 o
  -2  -2   2       89.89       93.06      1.61 o
  -1  -2   2     1285.70     1353.62     11.18 o
   0  -2   2     2589.57     2522.59     17.30 o
   1  -2   2      596.49      616.83      4.38 o
   2  -2   2       18.03       32.77      0.41 o
   3  -2   2       60.15       55.62      0.86 o
   4  -2   2        7.91       10.71      0.73 o
   5  -2   2      203.91      190.77      2.59 o
   6  -2   2       20.87       21.05      0.99 o
   7  -2   2        1.84        1.81      0.53 o
  -9  -1   2       16.88       20.66      2.49 o
  -8  -1   2       15.38       12.99      2.89 o
  -7  -1   2       16.02       18.90      2.97 o
  -6  -1   2        5.60        9.24      4.05 o
  -5  -1   2      273.39      255.91      2.48 o
  -4  -1   2      196.24      240.08      2.11 o
  -3  -1   2      411.08      391.20      2.76 o
  -2  -1   2      581.33      609.11      4.64 o
  -1  -1   2     1108.10     1159.89      8.80 o
   0  -1   2     1361.85     1407.11     10.99 o
   1  -1   2     2044.80     2048.42     13.83 o
   2  -1   2      449.22      399.74      3.03 o
   3  -1   2     1470.60     1533.60     13.15 o
   4  -1   2      156.51      183.15      2.28 o
   5  -1   2       10.23       10.13      0.73 o
   6  -1   2       14.11       14.46      0.93 o
   7  -1   2       39.46       42.17      1.91 o
   8  -1   2        0.58        1.05      1.19 o
  -9   0   2       31.62       41.97      3.85 o
  -8   0   2       16.22       22.02      2.29 o
  -7   0   2       26.50       29.99      4.92 o
  -6   0   2       11.03       10.08      1.18 o
  -5   0   2      131.51      132.57      1.54 o
  -4   0   2       18.98       11.16      0.82 o
  -3   0   2       53.35       69.18      0.88 o
  -2   0   2      549.16      573.51      4.04 o
  -1   0   2     2632.92     2537.18     18.70 o
   0   0   2      155.40      125.11      1.33 o
   1   0   2      317.52      371.45      2.94 o
   2   0   2     5047.87     4987.93     29.65 o
   3   0   2       21.34       35.06      0.56 o
   4   0   2      228.49      285.78      2.73 o
   5   0   2      161.86      167.52      2.03 o
   6   0   2        9.91        8.55      0.72 o
   7   0   2       55.75       56.67      3.74 o
   8   0   2        0.46       -1.29      1.29 o
  -9   1   2        0.06       -0.45      1.09 o
  -8   1   2        3.68        2.48      1.19 o
  -7   1   2       69.36       63.20      2.31 o
  -6   1   2      123.43      118.14      2.73 o
  -5   1   2       13.27       11.76      0.72 o
  -4   1   2       23.41       26.23      0.61 o
  -3   1   2     3302.42     3471.97     22.00 o
  -2   1   2     2890.74     2866.12     17.23 o
  -1   1   2     4879.51     4840.97     30.96 o
   0   1   2     1984.74     2075.70     13.78 o
   1   1   2     4398.66     4497.17     32.19 o
   2   1   2     1819.88     1756.69     18.88 o
   3   1   2       50.56       54.56      0.67 o
   4   1   2        3.09        0.23      0.39 o
   5   1   2      106.46       96.88      1.83 o
   6   1   2      158.83      146.08      4.84 o
   7   1   2        0.25        1.62      1.47 o
   8   1   2        0.01        0.94      1.52 o
  -9   2   2       21.84       23.69      4.64 o
  -8   2   2       54.87       58.63      2.46 o
  -7   2   2       67.16       73.28      2.49 o
  -6   2   2      120.26      107.47      2.38 o
  -5   2   2      192.61      202.95      2.10 o
  -4   2   2      597.01      558.80      4.40 o
  -3   2   2      398.40      354.14      3.12 o
  -2   2   2      616.43      688.42      4.71 o
  -1   2   2     1648.72     1790.30     14.80 o
   0   2   2    13454.41    13319.09     86.71 o
   1   2   2     6350.96     6044.45     43.35 o
   2   2   2       95.89      110.28      1.57 o
   3   2   2      527.47      576.36      4.11 o
   4   2   2      519.04      501.06      5.82 o
   5   2   2        2.29        1.66      0.61 o
   6   2   2        7.31        8.17      1.29 o
   7   2   2        4.23        4.09      1.94 o
   8   2   2        0.01        1.83      1.88 o
  -9   3   2        7.03        6.30      1.28 o
  -8   3   2       31.29       35.32      1.74 o
  -7   3   2        6.42        8.78      1.41 o
  -6   3   2      140.69      143.85      3.31 o
  -5   3   2      427.78      443.59      3.87 o
  -4   3   2      329.18      312.65      2.88 o
  -3   3   2      320.13      349.35      3.03 o
  -2   3   2     1054.29     1181.62     13.22 o
  -1   3   2     1051.22     1023.26      8.79 o
   0   3   2     4530.30     4636.91     33.42 o
   1   3   2      171.17      204.07      2.40 o
   2   3   2      480.71      546.23      5.31 o
   3   3   2       69.39       77.19      1.49 o
   4   3   2       21.62       25.99      1.26 o
   5   3   2       70.61       63.84      2.06 o
   6   3   2        4.26        4.27      1.35 o
   7   3   2        0.86        2.56      1.89 o
   8   3   2        0.02        1.27      1.94 o
  -9   4   2        0.21       -0.75      0.89 o
  -8   4   2        8.74       11.10      1.22 o
  -7   4   2        0.03        0.92      0.66 o
  -6   4   2        0.02        0.02      0.63 o
  -5   4   2      153.45      189.79      2.44 o
  -4   4   2       28.56       26.67      0.81 o
  -3   4   2      223.71      198.66      2.30 o
  -2   4   2       46.78       79.27      1.28 o
  -1   4   2     1000.55     1109.66      9.76 o
   0   4   2     1821.13     1798.45     12.30 o
   1   4   2        0.60        2.25      0.41 o
   2   4   2        9.44       18.06      0.81 o
   3   4   2        2.36        4.94      0.55 o
   4   4   2      472.64      453.00      6.58 o
   5   4   2       21.25       16.17      1.32 o
   6   4   2        6.56        5.03      1.61 o
   7   4   2       11.79       12.09      1.58 o
   8   4   2        0.05        4.24      2.19 o
  -8   5   2        7.77        8.43      1.32 o
  -7   5   2       26.96       24.97      1.60 o
  -6   5   2        1.91        3.41      0.91 o
  -5   5   2       59.37       53.46      2.01 o
  -4   5   2       81.13       79.65      1.65 o
  -3   5   2      651.26      599.26      5.93 o
  -2   5   2       59.53       72.18      1.32 o
  -1   5   2      141.84      121.36      1.56 o
   0   5   2       99.47       87.61      1.25 o
   1   5   2      384.57      427.95      5.84 o
   2   5   2       28.10       25.78      1.09 o
   3   5   2      165.19      148.68      3.21 o
   4   5   2      143.89      138.11      3.21 o
   5   5   2       11.76       17.47      2.81 o
   6   5   2       22.59       19.12      2.17 o
   7   5   2       10.39       13.79      1.95 o
  -8   6   2       38.82       47.66      2.11 o
  -7   6   2      127.25      129.67      3.05 o
  -6   6   2        4.82        6.96      0.95 o
  -5   6   2        6.76        4.56      0.91 o
  -4   6   2      229.10      231.89      3.60 o
  -3   6   2       48.22       66.54      1.76 o
  -2   6   2        3.75        5.47      0.52 o
  -1   6   2       83.80       97.38      1.74 o
   0   6   2       61.07       80.33      1.40 o
   1   6   2      160.87      165.90      2.18 o
   2   6   2      180.16      200.25     10.38 o
   3   6   2       43.12       41.49      3.62 o
   4   6   2        3.73        1.92      0.78 o
   5   6   2        3.17        4.56      1.36 o
   6   6   2        0.56        1.29      1.25 o
   7   6   2        0.15        0.18      1.22 o
  -8   7   2        0.45        2.10      0.97 o
  -7   7   2       31.17       34.45      1.96 o
  -6   7   2        2.90        4.35      0.89 o
  -5   7   2       11.34       16.10      1.25 o
  -4   7   2      176.05      154.22      2.94 o
  -3   7   2       17.44       10.24      0.83 o
  -2   7   2      205.05      208.30      2.92 o
  -1   7   2      247.55      240.79      3.34 o
   0   7   2      101.89      108.82      2.20 o
   1   7   2       57.27       61.91      2.24 o
   2   7   2       71.36       72.47      2.74 o
   3   7   2       33.30       34.34      1.84 o
   4   7   2        4.10        5.49      1.06 o
   5   7   2        1.10        3.25      1.56 o
   6   7   2        0.01        1.09      1.77 o
  -8   8   2       11.84       11.77      1.66 o
  -7   8   2        0.96        1.06      0.88 o
  -6   8   2       14.65       15.74      1.40 o
  -5   8   2      149.01      135.87      3.27 o
  -4   8   2       84.89       70.15      2.08 o
  -3   8   2       25.62       25.43      1.22 o
  -2   8   2       33.99       28.25      1.24 o
  -1   8   2      167.62      166.81      2.62 o
   0   8   2       60.85       54.96      2.14 o
   1   8   2        0.59       -0.06      0.75 o
   2   8   2       65.12       61.96      2.42 o
   3   8   2        0.65        0.31      1.39 o
   4   8   2       10.41        8.12      1.31 o
   5   8   2        1.26       -1.06      1.21 o
   6   8   2        1.30        3.16      1.44 o
  -7   9   2        7.58        6.15      1.22 o
  -6   9   2        0.32       -0.89      0.89 o
  -5   9   2       29.91       39.48      1.82 o
  -4   9   2       15.40       14.70      1.86 o
  -3   9   2        7.82       10.53      1.07 o
  -2   9   2        9.90       11.79      0.96 o
  -1   9   2      106.83       99.90      2.08 o
   0   9   2       22.05       20.67      1.91 o
   1   9   2        6.99        4.73      1.07 o
   2   9   2        0.02        0.83      0.79 o
   3   9   2        1.90        3.32      1.56 o
   4   9   2       32.31       25.54      2.88 o
   5   9   2        2.03        3.64      1.53 o
  -7  10   2        3.72        3.70      1.37 o
  -6  10   2        0.47        0.49      0.89 o
  -5  10   2        1.52        4.08      0.97 o
  -4  10   2      163.20      170.40      3.53 o
  -3  10   2        3.00        2.26      0.84 o
  -2  10   2       17.25       15.88      1.23 o
  -1  10   2       53.81       53.51      2.91 o
   0  10   2       10.29        6.76      1.40 o
   1  10   2        9.79       10.47      1.64 o
   2  10   2       19.07       23.54      2.09 o
   3  10   2        0.09        0.21      1.26 o
   4  10   2       28.27       32.46      4.30 o
   5  10   2        8.21        6.38      1.98 o
  -6  11   2       16.88       16.22      1.77 o
  -5  11   2        8.56       11.26      1.36 o
  -4  11   2       20.90       19.32      1.58 o
  -3  11   2        1.52        1.56      0.84 o
  -2  11   2        4.79        2.48      0.80 o
  -1  11   2        0.69        2.04      2.76 o
   0  11   2        0.66        0.68      1.10 o
   1  11   2        9.09        9.99      1.77 o
   2  11   2       19.55       15.90      2.14 o
   3  11   2        7.12        7.14      2.07 o
   4  11   2        0.28        4.35      3.16 o
  -5  12   2        0.47        1.71      1.05 o
  -4  12   2       12.52       10.54      1.31 o
  -3  12   2        6.58        7.38      1.15 o
  -2  12   2       11.29        9.91      1.82 o
  -1  12   2        1.99        2.50      3.06 o
   0  12   2        5.18        5.42      1.67 o
   1  12   2       17.30       14.91      2.95 o
   2  12   2        1.99        3.22      2.79 o
   3  12   2        0.01        1.74      2.03 o
  -3  13   2        0.42        0.44      2.09 o
  -2  13   2        3.88        4.19      1.38 o
  -1  13   2        2.87        3.81      1.46 o
   0  13   2       31.97       29.17      4.19 o
   1  13   2        0.99        2.57      1.46 o
   0 -14   3        0.25        1.25      1.41 o
   1 -14   3        0.56        2.72      1.45 o
   2 -14   3        3.06        2.45      1.28 o
   3 -14   3        2.36        3.90      1.82 o
  -2 -13   3        0.00       -0.82      1.75 o
  -1 -13   3       55.55       60.21      4.77 o
   0 -13   3        7.61        6.40      1.68 o
   1 -13   3        5.85        7.21      1.61 o
   2 -13   3        0.87        0.25      1.50 o
   3 -13   3        3.31        2.60      1.31 o
   4 -13   3        0.38       -0.69      1.26 o
  -3 -12   3        2.63        7.20      2.46 o
  -2 -12   3       56.97       52.00      4.57 o
  -1 -12   3        1.38        1.70      1.61 o
   0 -12   3        1.88        1.92      1.26 o
   1 -12   3       35.78       33.61      2.58 o
   2 -12   3        0.67        0.25      0.78 o
   3 -12   3       80.42       76.58      3.66 o
   4 -12   3       11.54       12.74      1.73 o
   5 -12   3        8.44        5.88      1.48 o
   6 -12   3       20.92       21.14      2.74 o
  -4 -11   3        7.81        7.86      2.65 o
  -3 -11   3        7.52        9.53      2.64 o
  -2 -11   3        1.42        1.50      1.73 o
  -1 -11   3      121.65      116.44      6.44 o
   0 -11   3        3.54        4.85      1.33 o
   1 -11   3       32.45       35.70      2.57 o
   2 -11   3      101.52      113.70      3.79 o
   3 -11   3        0.28        1.87      0.76 o
   4 -11   3        0.86        2.13      1.08 o
   5 -11   3       27.25       24.89      1.77 o
   6 -11   3       18.20       22.71      1.78 o
  -5 -10   3        8.80        7.45      2.69 o
  -4 -10   3        3.15        4.61      2.17 o
  -3 -10   3        8.93        7.16      2.24 o
  -2 -10   3       23.31       30.17      3.61 o
  -1 -10   3       27.80       28.00      3.00 o
   0 -10   3       70.81       68.69      2.29 o
   1 -10   3       51.24       56.14      1.92 o
   2 -10   3       52.25       45.87      1.82 o
   3 -10   3        3.37        4.44      0.86 o
   4 -10   3      143.49      144.19      3.83 o
   5 -10   3       34.53       37.24      1.84 o
   6 -10   3       20.98       22.14      1.67 o
   7 -10   3        3.94        2.79      1.19 o
  -6  -9   3        1.02        0.42      1.45 o
  -5  -9   3        8.79        6.65      2.47 o
  -4  -9   3        9.59        9.85      2.53 o
  -3  -9   3        3.55        6.89      2.06 o
  -2  -9   3        8.72        7.53      1.33 o
  -1  -9   3        7.39        8.38      0.99 o
   0  -9   3        0.55       -0.66      0.66 o
   1  -9   3       15.45       13.05      0.98 o
   2  -9   3        1.34        1.36      0.59 o
   3  -9   3      184.42      167.03      2.77 o
   4  -9   3        0.36        0.42      0.58 o
   5  -9   3        9.03        8.08      1.08 o
   6  -9   3       30.97       33.72      2.17 o
   7  -9   3        1.66        1.00      1.01 o
  -6  -8   3        8.84        6.99      2.58 o
  -5  -8   3        7.33       10.14      2.66 o
  -4  -8   3        0.85        0.68      1.35 o
  -3  -8   3       38.16       38.38      3.46 o
  -2  -8   3      167.26      164.64      4.07 o
  -1  -8   3        8.16        8.91      0.95 o
   0  -8   3       18.67       13.01      0.87 o
   1  -8   3       14.97       14.72      0.91 o
   2  -8   3      107.49      121.72      2.23 o
   3  -8   3      386.13      391.01      4.18 o
   4  -8   3       28.73       26.30      1.43 o
   5  -8   3       34.43       32.25      1.60 o
   6  -8   3       14.97       13.62      1.52 o
   7  -8   3       18.55       16.88      1.37 o
   8  -8   3        1.84        2.29      1.23 o
  -7  -7   3       20.01       21.13      2.53 o
  -6  -7   3        0.16        0.15      1.69 o
  -5  -7   3        0.36        1.17      1.51 o
  -4  -7   3      101.16       96.79      5.26 o
  -3  -7   3       18.26       18.14      2.58 o
  -2  -7   3      151.05      142.70      2.65 o
  -1  -7   3       79.26       77.51      1.51 o
   0  -7   3       16.51       18.49      0.92 o
   1  -7   3       92.10       92.26      1.53 o
   2  -7   3       12.91       23.69      0.86 o
   3  -7   3      436.60      411.75      4.16 o
   4  -7   3       12.24       11.22      0.98 o
   5  -7   3        9.66       11.72      1.02 o
   6  -7   3        7.62       11.32      1.09 o
   7  -7   3       29.57       31.72      1.66 o
   8  -7   3        1.19        1.81      1.12 o
  -7  -6   3       11.16       12.58      2.00 o
  -6  -6   3        0.06       -0.20      1.59 o
  -5  -6   3      158.90      142.66      6.59 o
  -4  -6   3        5.65        5.14      1.65 o
  -3  -6   3      182.67      183.31      5.79 o
  -2  -6   3      172.06      162.63      2.49 o
  -1  -6   3     1058.99     1088.21      9.36 o
   0  -6   3     1221.01     1221.61      9.69 o
   1  -6   3      301.53      260.61      2.68 o
   2  -6   3      669.64      677.40      5.40 o
   3  -6   3      444.97      448.38      3.96 o
   4  -6   3      109.48      123.34      2.21 o
   5  -6   3      156.48      166.52      2.57 o
   6  -6   3        1.81        1.82      0.70 o
   7  -6   3        0.46        0.61      0.60 o
   8  -6   3        1.87        2.04      1.16 o
  -8  -5   3        4.66        5.64      2.57 o
  -7  -5   3        4.50        2.93      1.29 o
  -6  -5   3        4.24        5.68      2.10 o
  -5  -5   3      132.81      137.82      6.20 o
  -4  -5   3       29.82       35.53      2.20 o
  -3  -5   3      517.22      541.13      5.32 o
  -2  -5   3      335.71      317.18      4.00 o
  -1  -5   3      152.03      185.50      2.14 o
   0  -5   3     1099.84     1246.19      9.05 o
   1  -5   3      665.47      796.98      6.12 o
   2  -5   3      300.38      307.58      3.09 o
   3  -5   3      300.75      264.05      2.56 o
   4  -5   3       71.44       81.94      1.43 o
   5  -5   3      611.16      624.30      5.57 o
   6  -5   3       87.07       88.71      1.81 o
   7  -5   3      119.83      113.82      3.17 o
   8  -5   3        7.83        9.57      1.40 o
  -8  -4   3       11.50       13.30      3.26 o
  -7  -4   3        1.47        0.60      0.92 o
  -6  -4   3       13.24       19.51      2.89 o
  -5  -4   3       48.80       36.47      3.25 o
  -4  -4   3      326.64      345.04      6.71 o
  -3  -4   3      134.17      150.40      1.87 o
  -2  -4   3      166.57      169.60      1.99 o
  -1  -4   3       47.35       38.02      0.73 o
   0  -4   3        6.01       14.24      0.48 o
   1  -4   3       97.58       88.43      1.24 o
   2  -4   3      502.67      440.97      3.84 o
   3  -4   3      364.35      375.20      2.95 o
   4  -4   3      487.47      489.39      3.98 o
   5  -4   3       43.21       45.16      1.43 o
   6  -4   3      323.04      312.23      3.85 o
   7  -4   3       22.29       20.80      1.62 o
   8  -4   3       13.31       13.26      1.29 o
  -8  -3   3        0.01        0.55      1.74 o
  -7  -3   3       10.70        9.04      2.53 o
  -6  -3   3      154.42      144.46      6.42 o
  -5  -3   3        0.01       -0.21      0.64 o
  -4  -3   3       12.74       16.38      0.68 o
  -3  -3   3       18.14       24.19      0.64 o
  -2  -3   3      241.48      303.62      3.26 o
  -1  -3   3        0.86        0.59      0.19 o
   0  -3   3      198.03      250.18      2.17 o
   1  -3   3        0.10        1.62      0.19 o
   2  -3   3     3275.93     3502.39     21.91 o
   3  -3   3      174.83      164.67      1.54 o
   4  -3   3      463.45      422.28      3.23 o
   5  -3   3      190.89      194.14      2.62 o
   6  -3   3        9.89       11.52      0.96 o
   7  -3   3       36.23       34.48      1.56 o
   8  -3   3       10.89        9.95      1.63 o
  -8  -2   3       22.60       30.92      4.29 o
  -7  -2   3       59.64       49.67      4.16 o
  -6  -2   3       26.27       22.78      1.93 o
  -5  -2   3       18.63       17.28      1.38 o
  -4  -2   3      289.97      324.45      2.75 o
  -3  -2   3     1227.08     1256.71      8.57 o
  -2  -2   3     1264.27     1256.09      9.72 o
  -1  -2   3      280.99      300.74      2.55 o
   0  -2   3    10912.66    10672.38     70.46 o
   1  -2   3      925.43      878.16      6.46 o
   2  -2   3     1480.95     1561.53      8.81 o
   3  -2   3      172.72      157.50      1.53 o
   4  -2   3      233.19      278.31      3.44 o
   5  -2   3       61.81       71.66      2.15 o
   6  -2   3      137.09      151.78      2.23 o
   7  -2   3       69.53       70.71      1.62 o
   8  -2   3      127.27      134.91      5.85 o
  -9  -1   3        2.78        3.41      1.41 o
  -8  -1   3       10.78       14.51      3.00 o
  -7  -1   3        5.30        3.40      1.79 o
  -6  -1   3       29.85       34.78      2.09 o
  -5  -1   3      184.99      190.13      2.38 o
  -4  -1   3      622.22      666.09      4.82 o
  -3  -1   3       22.91       42.67      0.67 o
  -2  -1   3       20.38       17.66      0.45 o
  -1  -1   3     4929.47     4910.71     36.93 o
   0  -1   3     3522.10     3390.35     30.13 o
   1  -1   3       36.77       41.96      0.59 o
   2  -1   3     1159.06     1153.03      6.76 o
   3  -1   3      244.29      277.95      2.35 o
   4  -1   3      758.72      698.21      5.21 o
   5  -1   3       16.20       19.34      1.23 o
   6  -1   3       11.49       15.48      0.95 o
   7  -1   3       37.94       41.42      1.86 o
  -9   0   3        5.66        5.23      1.58 o
  -8   0   3        1.75        3.48      1.26 o
  -7   0   3       72.64       75.77      4.27 o
  -6   0   3        3.16        5.33      1.15 o
  -5   0   3      208.49      207.56      2.33 o
  -4   0   3       41.72       46.61      0.81 o
  -3   0   3      468.94      535.81      4.20 o
  -2   0   3      126.22      199.06      1.72 o
  -1   0   3     1174.91     1267.44      8.76 o
   0   0   3      799.66      863.58      5.86 o
   1   0   3      363.92      383.98      2.56 o
   2   0   3      290.99      356.30      2.33 o
   3   0   3      425.16      569.66      4.03 o
   4   0   3      143.77      117.48      1.38 o
   5   0   3        3.47        2.74      0.39 o
   6   0   3        5.82        2.93      0.84 o
   7   0   3      117.43      121.43      4.89 o
  -9   1   3        2.30        4.18      1.49 o
  -8   1   3        0.15        0.99      0.89 o
  -7   1   3       25.22       27.36      1.82 o
  -6   1   3       25.47       25.13      1.11 o
  -5   1   3      133.59      120.41      1.53 o
  -4   1   3      488.12      531.10      4.02 o
  -3   1   3      104.65      117.27      1.15 o
  -2   1   3     1784.88     1929.63     11.24 o
  -1   1   3     1255.79     1210.14      8.46 o
   0   1   3       45.51       56.82      0.69 o
   1   1   3    25024.49    23994.17    275.71 o
   2   1   3       35.17       31.50      0.64 o
   3   1   3        0.22        0.10      0.16 o
   4   1   3      148.78      145.78      1.73 o
   5   1   3        1.05        0.86      0.50 o
   6   1   3       85.72       80.82      2.87 o
   7   1   3        1.06        0.79      1.09 o
   8   1   3        0.40        1.11      1.65 o
  -9   2   3       27.11       33.06      2.96 o
  -8   2   3       19.36       23.19      2.32 o
  -7   2   3       24.91       21.96      1.67 o
  -6   2   3        0.03        0.11      0.55 o
  -5   2   3      999.11     1006.40      7.54 o
  -4   2   3        9.94        6.89      0.41 o
  -3   2   3     2741.42     2695.44     17.03 o
  -2   2   3     3091.65     3518.97     22.99 o
  -1   2   3      446.87      379.98      2.88 o
   0   2   3     4626.34     4370.18     28.59 o
   1   2   3      617.12      573.65      4.62 o
   2   2   3        0.93        1.22      0.29 o
   3   2   3       64.40       86.63      1.45 o
   4   2   3        0.82        1.99      0.40 o
   5   2   3       34.09       35.15      2.69 o
   6   2   3        2.23        1.50      0.95 o
   7   2   3       27.32       30.00      3.66 o
   8   2   3        1.06        0.96      1.77 o
  -9   3   3       17.01       16.78      1.53 o
  -8   3   3        6.69        6.29      1.21 o
  -7   3   3        8.51        8.61      1.34 o
  -6   3   3      449.02      441.32      5.62 o
  -5   3   3        1.60        1.30      0.35 o
  -4   3   3        6.94        5.41      0.40 o
  -3   3   3        0.04        3.17      0.28 o
  -2   3   3     6235.19     6493.78     46.92 o
  -1   3   3        3.94        1.61      0.28 o
   0   3   3       86.45       72.50      1.13 o
   1   3   3     3052.30     3342.23     25.71 o
   2   3   3      480.52      506.81      4.76 o
   3   3   3      326.45      308.71      3.65 o
   4   3   3      393.90      386.77      4.93 o
   5   3   3       55.37       59.36      2.18 o
   6   3   3        3.18        5.29      0.90 o
   7   3   3        4.52        5.97      2.11 o
   8   3   3        5.18        3.31      2.11 o
  -9   4   3        0.01        0.10      0.92 o
  -8   4   3       15.02       11.75      1.48 o
  -7   4   3       59.16       61.03      2.42 o
  -6   4   3      113.47      109.94      3.15 o
  -5   4   3       92.92       77.12      1.73 o
  -4   4   3       41.74       37.67      1.09 o
  -3   4   3      249.63      229.78      2.86 o
  -2   4   3      540.94      505.06      4.57 o
  -1   4   3       77.15       47.35      1.29 o
   0   4   3      146.66      205.40      2.18 o
   1   4   3        4.31        3.12      0.29 o
   2   4   3      602.37      557.63      5.35 o
   3   4   3       17.61       15.90      0.88 o
   4   4   3      878.62      899.78     14.46 o
   5   4   3       10.99       10.47      1.15 o
   6   4   3       42.81       44.69      2.63 o
   7   4   3        0.87       -0.39      0.94 o
   8   4   3        1.76        1.72      1.93 o
  -8   5   3       56.01       57.61      3.45 o
  -7   5   3        6.23        7.90      1.24 o
  -6   5   3       59.74       56.22      2.21 o
  -5   5   3       18.71        9.32      1.09 o
  -4   5   3        0.93        2.66      0.56 o
  -3   5   3        0.30        1.16      0.43 o
  -2   5   3      476.18      469.26      4.49 o
  -1   5   3      415.95      403.38      3.78 o
   0   5   3      389.90      388.36      3.29 o
   1   5   3      106.11       99.45      1.44 o
   2   5   3       64.04       65.72      1.60 o
   3   5   3      103.91      105.92      2.70 o
   4   5   3       78.06       71.65      2.36 o
   5   5   3        3.27       -0.09      1.84 o
   6   5   3       54.76       53.88      5.33 o
   7   5   3        0.76        0.60      1.34 o
  -8   6   3       79.08       93.13      3.25 o
  -7   6   3       25.32       30.57      1.81 o
  -6   6   3       52.18       45.92      2.47 o
  -5   6   3       23.63       15.21      1.37 o
  -4   6   3       14.44        7.12      0.82 o
  -3   6   3       70.89       67.67      1.80 o
  -2   6   3      191.02      208.98      2.92 o
  -1   6   3       41.39       33.71      0.88 o
   0   6   3       56.01       41.64      1.02 o
   1   6   3        0.11        1.08      0.37 o
   2   6   3       20.56       26.94      1.59 o
   3   6   3        9.89        9.17      1.12 o
   4   6   3       67.84       62.55      2.34 o
   5   6   3       15.76       15.53      1.53 o
   6   6   3       27.66       24.90      3.66 o
   7   6   3        0.11        0.16      1.33 o
  -8   7   3        0.15       -0.44      0.87 o
  -7   7   3       26.95       22.53      1.67 o
  -6   7   3        7.41        8.21      1.09 o
  -5   7   3       45.31       45.78      2.11 o
  -4   7   3      703.26      673.62      8.83 o
  -3   7   3      315.89      326.55      4.06 o
  -2   7   3      118.63      118.26      2.19 o
  -1   7   3      679.07      650.11      5.92 o
   0   7   3       18.22       18.37      0.95 o
   1   7   3      135.27      135.28      6.22 o
   2   7   3       16.27       17.61      1.48 o
   3   7   3       37.88       35.06      2.74 o
   4   7   3       12.89       15.04      1.55 o
   5   7   3        9.21        9.54      2.32 o
   6   7   3        6.91        5.00      2.31 o
  -7   8   3       22.89       23.45      1.81 o
  -6   8   3       14.01       12.47      1.31 o
  -5   8   3      245.08      248.91      5.57 o
  -4   8   3      119.53      124.88      2.78 o
  -3   8   3       34.99       31.47      1.49 o
  -2   8   3        4.73        5.70      0.74 o
  -1   8   3       31.87       31.99      1.99 o
   0   8   3       86.07       83.26      2.87 o
   1   8   3      130.35      129.34      3.46 o
   2   8   3        0.71       -0.72      0.72 o
   3   8   3       13.21       17.80      1.70 o
   4   8   3        0.68        1.61      0.96 o
   5   8   3       12.82        7.29      2.78 o
   6   8   3        0.15       -1.23      1.23 o
  -7   9   3       24.24       27.80      1.95 o
  -6   9   3        1.86        0.51      0.84 o
  -5   9   3       16.53       20.63      1.54 o
  -4   9   3       21.52       18.61      1.42 o
  -3   9   3      136.42      116.84      2.69 o
  -2   9   3        6.05        5.75      0.78 o
  -1   9   3      113.61      125.96      2.54 o
   0   9   3       52.11       46.72      2.49 o
   1   9   3        1.23        1.20      0.88 o
   2   9   3       26.73       19.28      1.84 o
   3   9   3        0.32        1.72      1.01 o
   4   9   3       17.95       14.79      2.34 o
   5   9   3        1.96        0.09      4.58 o
  -6  10   3        9.95       10.64      2.51 o
  -5  10   3        2.46        1.38      0.91 o
  -4  10   3      115.56      107.58      2.83 o
  -3  10   3       17.03       13.45      1.24 o
  -2  10   3        1.62        0.85      0.72 o
  -1  10   3      111.85      123.41      4.20 o
   0  10   3       24.90       25.96      2.33 o
   1  10   3       45.49       40.09      2.67 o
   2  10   3        0.14        0.18      1.03 o
   3  10   3        3.07        2.39      1.11 o
   4  10   3        1.47        1.73      1.61 o
  -6  11   3       17.07       20.01      1.78 o
  -5  11   3       10.10       10.74      1.36 o
  -4  11   3       24.24       37.36      1.92 o
  -3  11   3       37.74       37.82      1.87 o
  -2  11   3       21.87       19.80      2.20 o
  -1  11   3       25.78       21.82      3.25 o
   0  11   3       10.21        9.59      1.78 o
   1  11   3        0.11        0.51      1.09 o
   2  11   3        0.69        2.27      1.39 o
   3  11   3        0.27        1.95      1.27 o
  -5  12   3        2.41        3.62      1.20 o
  -4  12   3        5.08        5.76      1.20 o
  -3  12   3       32.78       33.61      2.34 o
  -2  12   3       13.18       12.38      1.96 o
  -1  12   3        6.15        3.43      2.05 o
   0  12   3       13.42       14.26      2.07 o
   1  12   3        2.49        2.97      2.25 o
   2  12   3        7.04        7.26      1.75 o
  -3  13   3        1.19        2.91      2.57 o
  -2  13   3        1.38        2.31      4.39 o
  -1  13   3        2.98        3.57      1.51 o
   0  13   3        4.31        3.88      1.62 o
   0 -14   4        5.50        8.18      2.30 o
   1 -14   4        1.22        2.11      2.72 o
   2 -14   4        9.34       15.69      3.32 o
   3 -14   4        3.95        1.36      1.56 o
  -2 -13   4       13.07       14.63      3.23 o
  -1 -13   4        0.01        0.05      1.74 o
   0 -13   4       25.01       26.26      2.56 o
   1 -13   4       25.45       36.64      2.77 o
   2 -13   4        0.47        0.56      1.22 o
   3 -13   4       17.81       11.42      1.74 o
   4 -13   4       23.48       25.45      2.36 o
   5 -13   4        0.01       -0.93      1.41 o
  -4 -12   4        6.78        7.43      2.63 o
  -3 -12   4        2.10        1.20      1.92 o
  -2 -12   4        0.65        0.73      1.81 o
  -1 -12   4        0.44       -0.75      1.38 o
   0 -12   4       32.32       30.68      2.59 o
   1 -12   4       19.54       17.81      1.62 o
   2 -12   4        0.30       -0.27      0.78 o
   3 -12   4        0.01        1.17      1.09 o
   4 -12   4       10.45       12.92      1.74 o
   5 -12   4        1.26        0.82      1.16 o
   6 -12   4       15.22       13.35      2.04 o
  -4 -11   4        7.18        6.62      2.49 o
  -3 -11   4        7.38        6.90      2.42 o
  -2 -11   4        0.24        1.24      1.56 o
  -1 -11   4       76.27       69.91      6.67 o
   0 -11   4        1.49        2.32      1.18 o
   1 -11   4       88.46       93.75      2.84 o
   2 -11   4       29.29       38.44      2.76 o
   3 -11   4        0.17        2.61      1.03 o
   4 -11   4        1.29        1.94      1.05 o
   5 -11   4        4.50        2.62      1.23 o
   6 -11   4        4.97        5.32      1.18 o
  -5 -10   4        7.07       14.09      3.24 o
  -4 -10   4        1.18       -0.77      1.58 o
  -3 -10   4       18.33       14.82      2.82 o
  -2 -10   4        2.49        1.36      1.52 o
  -1 -10   4       61.80       63.71      4.16 o
   0 -10   4       33.77       31.82      1.75 o
   1 -10   4       53.68       63.83      2.03 o
   2 -10   4       22.73       16.96      1.29 o
   3 -10   4        1.38        0.65      0.69 o
   4 -10   4      211.99      195.78      4.45 o
   5 -10   4        0.63        0.45      0.88 o
   6 -10   4        2.53        0.83      0.84 o
   7 -10   4        4.99        6.61      2.25 o
  -6  -9   4        4.41        4.90      2.64 o
  -5  -9   4        0.99        0.67      1.71 o
  -4  -9   4       11.73       12.92      2.74 o
  -3  -9   4       21.68       28.70      3.44 o
  -2  -9   4       33.71       30.21      2.27 o
  -1  -9   4      189.02      198.44      4.59 o
   0  -9   4      152.35      154.70      3.19 o
   1  -9   4        3.05        2.38      0.63 o
   2  -9   4        7.75        7.49      0.90 o
   3  -9   4       90.30       90.61      2.67 o
   4  -9   4        3.82        3.89      0.93 o
   5  -9   4       15.32       17.25      1.87 o
   6  -9   4       59.60       58.81      2.52 o
   7  -9   4        2.59        1.70      0.83 o
  -6  -8   4       20.15       16.84      3.37 o
  -5  -8   4        5.04        9.18      2.61 o
  -4  -8   4        9.17        3.81      1.77 o
  -3  -8   4        0.84        0.06      0.83 o
  -2  -8   4      150.05      138.50      2.54 o
  -1  -8   4      390.18      426.96      7.34 o
   0  -8   4       65.77       63.68      1.47 o
   1  -8   4      120.28      119.94      2.16 o
   2  -8   4        0.09        0.03      0.44 o
   3  -8   4        6.92        5.86      0.65 o
   4  -8   4       46.09       49.51      1.51 o
   5  -8   4       13.72       15.48      1.24 o
   6  -8   4      101.67      109.05      3.27 o
   7  -8   4        0.67        1.31      0.70 o
   8  -8   4        2.97        4.43      0.89 o
  -7  -7   4        1.19        1.63      1.40 o
  -6  -7   4        1.24        1.48      1.78 o
  -5  -7   4       53.46       50.54      4.30 o
  -4  -7   4       80.18       72.24      4.55 o
  -3  -7   4       38.56       37.51      2.27 o
  -2  -7   4      950.61      921.41     12.10 o
  -1  -7   4       28.43       36.50      1.15 o
   0  -7   4        0.12        0.30      0.48 o
   1  -7   4      286.75      299.29      3.12 o
   2  -7   4       19.30       18.39      0.83 o
   3  -7   4       39.30       40.76      1.14 o
   4  -7   4       40.54       31.04      1.18 o
   5  -7   4       52.54       46.14      1.99 o
   6  -7   4      187.50      189.95      3.50 o
   7  -7   4       60.24       61.46      2.48 o
   8  -7   4        0.23       -0.62      0.69 o
  -7  -6   4        4.28        3.21      1.43 o
  -6  -6   4       25.80       34.13      4.14 o
  -5  -6   4      100.07       99.52      5.56 o
  -4  -6   4       59.38       60.92      4.00 o
  -3  -6   4      165.46      157.79      3.53 o
  -2  -6   4      227.96      255.74      3.91 o
  -1  -6   4        8.94        6.30      0.48 o
   0  -6   4      111.51      113.92      1.60 o
   1  -6   4      166.20      214.54      2.35 o
   2  -6   4      527.46      456.50      4.44 o
   3  -6   4      535.49      539.74      4.55 o
   4  -6   4        5.28        4.71      0.59 o
   5  -6   4       77.40       75.80      2.01 o
   6  -6   4       84.18       80.56      2.06 o
   7  -6   4        5.56        4.82      0.91 o
   8  -6   4       24.71       28.76      2.17 o
  -8  -5   4        1.63       -0.19      2.01 o
  -7  -5   4        0.48        0.50      1.06 o
  -6  -5   4        0.04        0.16      1.40 o
  -5  -5   4        2.61        1.63      1.55 o
  -4  -5   4       37.98       31.81      1.44 o
  -3  -5   4        7.44        7.10      0.62 o
  -2  -5   4      376.28      399.63      3.84 o
  -1  -5   4      745.74      646.74      5.17 o
   0  -5   4        1.21       -0.20      0.20 o
   1  -5   4        8.14       11.94      0.53 o
   2  -5   4       67.63       49.43      0.87 o
   3  -5   4      320.43      307.44      2.86 o
   4  -5   4      184.68      185.96      2.27 o
   5  -5   4      377.97      365.88      3.72 o
   6  -5   4       24.11       18.59      2.15 o
   7  -5   4       98.28      115.32      2.42 o
   8  -5   4       20.62       22.23      1.62 o
  -8  -4   4        0.07        2.17      2.11 o
  -7  -4   4        0.14        0.12      0.92 o
  -6  -4   4       16.53       16.24      2.85 o
  -5  -4   4       22.32       24.63      3.00 o
  -4  -4   4       67.94       75.08      3.33 o
  -3  -4   4        0.31        0.21      0.32 o
  -2  -4   4       84.75       77.21      1.27 o
  -1  -4   4      210.31      187.99      1.92 o
   0  -4   4      860.52      922.66      6.78 o
   1  -4   4        9.72        9.17      0.56 o
   2  -4   4      432.67      436.46      3.34 o
   3  -4   4        0.42        1.23      0.21 o
   4  -4   4       89.80       86.19      1.24 o
   5  -4   4      116.90      111.99      1.51 o
   6  -4   4        2.17        2.32      0.59 o
   7  -4   4        3.64        3.47      0.82 o
   8  -4   4        0.46        0.08      0.76 o
  -8  -3   4        0.15        1.70      1.94 o
  -7  -3   4       20.06       18.75      3.25 o
  -6  -3   4        4.31        4.20      1.79 o
  -5  -3   4      139.76      132.24      3.61 o
  -4  -3   4        1.16        0.30      0.31 o
  -3  -3   4       16.77        8.36      0.55 o
  -2  -3   4       13.57       14.86      0.84 o
  -1  -3   4      134.16      130.99      1.59 o
   0  -3   4     1306.09     1376.68      9.07 o
   1  -3   4       18.65       50.16      0.70 o
   2  -3   4     1444.41     1356.54     18.20 o
   3  -3   4      227.73      243.07      1.90 o
   4  -3   4      225.96      215.79      1.96 o
   5  -3   4       19.38       19.33      0.62 o
   6  -3   4       23.69       26.81      1.09 o
   7  -3   4        0.08       -0.24      0.59 o
   8  -3   4        2.60        1.50      1.18 o
  -8  -2   4       24.46       33.56      4.43 o
  -7  -2   4        1.13        0.40      1.50 o
  -6  -2   4        9.85       12.79      3.08 o
  -5  -2   4       23.69       17.68      1.22 o
  -4  -2   4      179.24      162.10      1.80 o
  -3  -2   4      155.07      170.26      2.01 o
  -2  -2   4      209.24      196.14      2.32 o
  -1  -2   4     4961.12     5047.44     38.07 o
   0  -2   4     4301.09     4312.58     26.41 o
   1  -2   4     1582.93     1618.25     10.90 o
   2  -2   4        8.59        3.04      0.19 o
   3  -2   4      105.64      141.17      1.47 o
   4  -2   4      239.93      268.96      2.43 o
   5  -2   4       26.55       29.50      1.16 o
   6  -2   4       23.08       22.52      1.15 o
   7  -2   4        0.79        0.63      0.90 o
   8  -2   4       36.48       37.52      2.54 o
  -8  -1   4       64.68       63.53      4.97 o
  -7  -1   4        1.78        2.33      1.10 o
  -6  -1   4        0.02        0.96      0.85 o
  -5  -1   4        0.02        0.15      0.31 o
  -4  -1   4      114.67      109.91      1.26 o
  -3  -1   4      387.82      396.50      3.45 o
  -2  -1   4     1154.47     1134.40     10.35 o
  -1  -1   4      503.59      571.47      4.35 o
   0  -1   4      464.13      424.24      2.93 o
   1  -1   4      627.28      569.22      3.81 o
   2  -1   4      568.90      556.20      3.53 o
   3  -1   4      773.01      898.18      5.72 o
   4  -1   4      227.47      238.22      2.09 o
   5  -1   4        0.49        1.06      0.27 o
   6  -1   4       95.24       88.09      1.73 o
   7  -1   4        4.57        4.12      1.40 o
  -9   0   4        0.85        1.13      1.37 o
  -8   0   4       11.50       12.07      1.84 o
  -7   0   4       12.41       11.44      1.29 o
  -6   0   4       44.17       42.72      2.34 o
  -5   0   4       55.93       56.17      1.12 o
  -4   0   4       85.08       76.25      1.12 o
  -3   0   4      351.09      456.52      3.66 o
  -2   0   4     4132.56     4209.76     29.35 o
  -1   0   4     2419.88     2421.46     15.37 o
   0   0   4        4.62       13.77      0.32 o
   1   0   4     2733.55     2879.42     17.59 o
   2   0   4       53.06       67.44      0.81 o
   3   0   4      629.15      658.85      4.16 o
   4   0   4       54.91       44.52      1.02 o
   5   0   4      267.50      266.75      3.05 o
   6   0   4      171.31      180.23      3.66 o
   7   0   4        1.44        0.52      0.92 o
   8   0   4        2.59        5.84      1.31 o
  -9   1   4        4.96        5.24      1.49 o
  -8   1   4       57.78       66.90      2.68 o
  -7   1   4        6.44        4.03      0.96 o
  -6   1   4      130.33      125.11      3.06 o
  -5   1   4       31.93       26.49      0.79 o
  -4   1   4        0.06        0.72      0.21 o
  -3   1   4        0.09       -0.16      0.16 o
  -2   1   4      180.44      203.23      2.50 o
  -1   1   4     1647.14     1588.75     10.33 o
   0   1   4        6.12        4.70      0.41 o
   1   1   4     4396.76     4463.29     27.24 o
   2   1   4      214.69      170.35      1.66 o
   3   1   4      106.50       86.19      1.04 o
   4   1   4      329.36      344.12      4.45 o
   5   1   4      509.60      497.92      6.85 o
   6   1   4       18.10       19.63      2.01 o
   7   1   4        1.52        3.30      1.16 o
   8   1   4        4.49        5.55      1.48 o
  -9   2   4       11.64       12.36      4.26 o
  -8   2   4        1.99        1.55      0.97 o
  -7   2   4        2.09        2.43      0.89 o
  -6   2   4        0.71        1.63      0.66 o
  -5   2   4      904.11      934.69      7.16 o
  -4   2   4       42.48       61.73      1.61 o
  -3   2   4      187.78      198.86      1.82 o
  -2   2   4      905.18      993.19      7.17 o
  -1   2   4      636.17      516.95      3.82 o
   0   2   4      948.41     1037.42      6.76 o
   1   2   4       64.77       84.14      1.01 o
   2   2   4       85.26      110.01      1.43 o
   3   2   4      814.18      813.81     19.84 o
   4   2   4      259.62      285.81      3.45 o
   5   2   4      120.03      125.80      2.89 o
   6   2   4        0.01       -0.43      0.91 o
   7   2   4       42.44       48.21      4.03 o
  -9   3   4       11.95       12.44      1.61 o
  -8   3   4       12.21       10.49      1.40 o
  -7   3   4        0.30        1.23      0.82 o
  -6   3   4      292.02      295.03      4.37 o
  -5   3   4        0.26        0.32      0.45 o
  -4   3   4       53.65       49.26      1.09 o
  -3   3   4      196.01      245.38      2.45 o
  -2   3   4      285.15      226.34      2.45 o
  -1   3   4      109.06      106.71      1.37 o
   0   3   4      738.33      796.84      5.81 o
   1   3   4     3907.35     4103.14     29.26 o
   2   3   4     5295.96     5451.30     41.52 o
   3   3   4      376.59      339.76      3.99 o
   4   3   4        0.37        0.67      0.58 o
   5   3   4        7.91        9.25      1.08 o
   6   3   4        4.29        3.03      0.84 o
   7   3   4       37.06       40.19      4.42 o
   8   3   4        8.94        3.95      2.20 o
  -8   4   4        0.44        0.58      0.90 o
  -7   4   4       51.04       50.61      2.26 o
  -6   4   4       74.11       73.01      2.10 o
  -5   4   4       64.67       61.09      1.77 o
  -4   4   4       74.53       75.38      1.74 o
  -3   4   4      877.67      923.60      8.38 o
  -2   4   4        6.83       16.22      0.70 o
  -1   4   4      910.08     1055.87      7.88 o
   0   4   4      452.73      529.01      4.51 o
   1   4   4     2543.88     2612.08     16.93 o
   2   4   4        9.35       12.82      0.79 o
   3   4   4       54.96       47.44      1.79 o
   4   4   4       33.43       33.35      1.75 o
   5   4   4        0.53        0.40      0.67 o
   6   4   4       44.04       42.31      2.01 o
   7   4   4        1.41       -0.26      1.76 o
  -8   5   4       31.97       32.13      2.80 o
  -7   5   4        8.19        6.73      1.38 o
  -6   5   4       21.58       21.54      1.65 o
  -5   5   4      159.00      148.78      3.36 o
  -4   5   4      139.21      154.07      2.78 o
  -3   5   4      504.50      542.93      7.43 o
  -2   5   4       60.12       49.05      1.42 o
  -1   5   4       75.82       78.93      1.31 o
   0   5   4       56.88       62.52      1.20 o
   1   5   4      262.96      289.83      2.67 o
   2   5   4      472.87      470.46      5.41 o
   3   5   4       30.28       28.70      1.56 o
   4   5   4        1.37        0.41      0.72 o
   5   5   4        3.90        1.05      0.97 o
   6   5   4        0.32       -1.01      1.01 o
   7   5   4        2.11        1.42      1.24 o
  -8   6   4        8.91        8.51      1.48 o
  -7   6   4        0.09        0.04      0.83 o
  -6   6   4      115.99      124.65      3.85 o
  -5   6   4        0.93        0.09      0.65 o
  -4   6   4      756.76      735.12      9.27 o
  -3   6   4        0.16       -0.27      0.47 o
  -2   6   4       31.19       29.87      1.17 o
  -1   6   4       26.54       26.35      0.93 o
   0   6   4      102.12      105.86      1.67 o
   1   6   4        0.37       -0.20      0.42 o
   2   6   4      134.41      138.46      3.28 o
   3   6   4        0.25       -0.31      0.69 o
   4   6   4       53.22       56.30      3.37 o
   5   6   4        1.83        1.38      0.89 o
   6   6   4       17.16       15.69      3.20 o
   7   6   4        0.67        1.74      1.38 o
  -8   7   4       14.81       17.61      1.85 o
  -7   7   4       37.45       34.74      2.02 o
  -6   7   4       22.73       22.38      1.84 o
  -5   7   4      155.39      156.51      3.72 o
  -4   7   4       11.49        6.25      1.03 o
  -3   7   4        0.23        0.30      0.59 o
  -2   7   4      833.72      813.61      8.84 o
  -1   7   4      534.58      501.45      5.25 o
   0   7   4      281.31      279.94      3.29 o
   1   7   4       17.33       16.04      1.52 o
   2   7   4       51.71       57.78      2.33 o
   3   7   4       31.81       33.24      2.52 o
   4   7   4       22.22       17.42      3.23 o
   5   7   4       14.49       15.11      3.53 o
   6   7   4        0.68        1.26      2.04 o
  -7   8   4        0.87        0.79      0.89 o
  -6   8   4       22.40       19.80      1.56 o
  -5   8   4       13.47       11.00      1.18 o
  -4   8   4        8.06        5.71      0.93 o
  -3   8   4      247.19      239.14      4.27 o
  -2   8   4       80.45       74.74      1.92 o
  -1   8   4      121.10      128.65      2.30 o
   0   8   4        0.15        0.71      0.86 o
   1   8   4       17.24       17.27      2.56 o
   2   8   4        0.06       -0.31      0.73 o
   3   8   4       13.98       13.77      2.09 o
   4   8   4       11.14       10.49      1.83 o
   5   8   4       15.49       15.44      3.63 o
   6   8   4        0.00        1.11      1.94 o
  -7   9   4        2.51        1.71      1.00 o
  -6   9   4        0.01        0.08      0.84 o
  -5   9   4        3.22        2.67      0.91 o
  -4   9   4        5.42        3.35      0.89 o
  -3   9   4       80.74       85.70      2.33 o
  -2   9   4       11.28       10.30      0.95 o
  -1   9   4       28.47       30.62      1.73 o
   0   9   4        1.24        0.06      0.87 o
   1   9   4        3.96        4.21      1.07 o
   2   9   4       26.16       20.32      2.95 o
   3   9   4       29.34       35.88      2.31 o
   4   9   4        0.27        0.67      1.21 o
   5   9   4        9.80        9.39      2.22 o
  -6  10   4        3.17        2.78      1.07 o
  -5  10   4        0.04        1.24      0.87 o
  -4  10   4        8.62        9.17      1.21 o
  -3  10   4       18.95       15.47      1.35 o
  -2  10   4        1.14        2.09      0.86 o
  -1  10   4       21.35       19.35      2.67 o
   0  10   4       36.44       36.52      3.06 o
   1  10   4       42.30       39.56      2.64 o
   2  10   4        2.49        2.82      1.16 o
   3  10   4       32.88       35.47      2.53 o
   4  10   4        0.09        3.43      1.76 o
  -5  11   4        4.18        2.65      1.05 o
  -4  11   4        4.11        5.72      1.07 o
  -3  11   4        3.73        5.34      1.04 o
  -2  11   4        6.52       10.36      2.65 o
  -1  11   4       40.55       47.76      2.93 o
   0  11   4       40.80       40.31      2.75 o
   1  11   4        2.35        3.57      1.91 o
   2  11   4       12.48       11.22      1.94 o
   3  11   4        4.86        4.79      1.46 o
  -4  12   4        0.12        0.95      0.97 o
  -3  12   4        1.66        1.58      2.49 o
  -2  12   4        1.82        1.46      1.64 o
  -1  12   4        0.15        0.20      1.20 o
   0  12   4       52.74       58.81      3.99 o
   1  12   4        0.08        1.06      1.36 o
   2  12   4        3.63        1.84      1.39 o
  -2  13   4        3.51        2.51      1.47 o
  -1  13   4       10.12       10.44      3.45 o
  -1 -14   5        0.38        1.07      1.79 o
   0 -14   5        8.97       10.93      2.55 o
   1 -14   5        7.84        5.66      1.60 o
   2 -14   5        1.59        1.94      2.27 o
   3 -14   5        0.04       -0.34      1.49 o
  -2 -13   5        1.50        0.22      1.68 o
  -1 -13   5        8.04        7.02      2.31 o
   0 -13   5        0.10        1.58      1.41 o
   1 -13   5       17.74       16.31      2.04 o
   2 -13   5        1.05       -0.28      1.50 o
   3 -13   5       17.51       14.69      1.96 o
   4 -13   5       23.97       34.13      3.44 o
   5 -13   5        7.79        9.97      1.72 o
  -4 -12   5        4.38        5.34      2.31 o
  -3 -12   5        0.00       -0.37      1.73 o
  -2 -12   5       19.03       30.71      4.04 o
  -1 -12   5        0.12        0.54      1.52 o
   0 -12   5        0.99        3.22      1.28 o
   1 -12   5        9.78        8.92      1.30 o
   2 -12   5        0.98        3.22      0.91 o
   3 -12   5       22.83       19.20      1.90 o
   4 -12   5        8.16        2.91      1.24 o
   5 -12   5       14.97        9.58      1.63 o
   6 -12   5        1.26        2.64      1.32 o
  -5 -11   5        7.18        3.11      2.35 o
  -4 -11   5       14.21       14.43      3.08 o
  -3 -11   5       10.29        7.58      2.46 o
  -2 -11   5        2.24        2.56      1.82 o
  -1 -11   5       67.55       78.75      4.87 o
   0 -11   5      433.73      446.79      6.71 o
   1 -11   5      291.49      293.98      5.17 o
   2 -11   5       43.16       47.40      1.91 o
   3 -11   5       36.30       29.64      2.12 o
   4 -11   5        1.52        0.71      1.01 o
   5 -11   5       35.41       39.49      2.47 o
   6 -11   5       33.21       33.54      2.50 o
  -5 -10   5       31.66       28.29      4.19 o
  -4 -10   5        1.93        2.68      1.94 o
  -3 -10   5       65.90       59.47      4.56 o
  -2 -10   5       20.44       18.65      2.82 o
  -1 -10   5      116.32      122.70      4.99 o
   0 -10   5        7.18        8.00      1.78 o
   1 -10   5       11.34        9.14      0.93 o
   2 -10   5        0.17        0.12      0.66 o
   3 -10   5        2.77        5.30      1.12 o
   4 -10   5        3.26        3.53      1.09 o
   5 -10   5        4.09        3.94      1.15 o
   6 -10   5       12.10       11.29      1.54 o
   7 -10   5       11.99       11.30      2.09 o
  -6  -9   5       27.91       26.26      4.18 o
  -5  -9   5        3.31        2.64      2.06 o
  -4  -9   5       31.02       27.24      3.63 o
  -3  -9   5      107.44      101.27      5.52 o
  -2  -9   5       96.08       92.02      3.73 o
  -1  -9   5       58.62       59.53      1.96 o
   0  -9   5       51.81       45.81      1.50 o
   1  -9   5       21.99       19.24      1.14 o
   2  -9   5        0.99        0.40      0.66 o
   3  -9   5      627.68      665.88      7.60 o
   4  -9   5       57.82       53.13      2.24 o
   5  -9   5       15.59       10.67      1.15 o
   6  -9   5        1.54        1.62      1.00 o
   7  -9   5       22.32       26.74      2.77 o
  -6  -8   5        4.81        4.75      2.28 o
  -5  -8   5       43.93       41.27      4.08 o
  -4  -8   5       23.65       26.01      3.40 o
  -3  -8   5       14.32       16.52      2.92 o
  -2  -8   5       12.46        7.50      0.95 o
  -1  -8   5       21.07       20.50      1.67 o
   0  -8   5       26.71       26.55      1.03 o
   1  -8   5        3.93        7.63      0.82 o
   2  -8   5      127.08      135.96      2.33 o
   3  -8   5      260.52      233.98      3.26 o
   4  -8   5        2.32        1.73      1.07 o
   5  -8   5       14.44       11.62      1.11 o
   6  -8   5       63.07       60.75      2.48 o
   7  -8   5        1.92        3.53      0.83 o
   8  -8   5        0.93        0.47      0.74 o
  -7  -7   5        0.04       -0.14      2.11 o
  -6  -7   5       15.76       18.38      3.38 o
  -5  -7   5       18.32       21.62      3.41 o
  -4  -7   5       28.51       22.75      3.11 o
  -3  -7   5       99.65       99.67      2.86 o
  -2  -7   5      100.68       94.37      2.43 o
  -1  -7   5       12.64       13.20      0.78 o
   0  -7   5      891.98      912.76      9.66 o
   1  -7   5       34.23       33.08      1.02 o
   2  -7   5       44.83       35.13      1.04 o
   3  -7   5       38.82       32.18      1.15 o
   4  -7   5       48.80       58.06      1.77 o
   5  -7   5      157.47      169.50      4.05 o
   6  -7   5       29.86       29.69      2.16 o
   7  -7   5       26.01       23.36      1.44 o
   8  -7   5       13.58       14.38      1.27 o
  -7  -6   5        0.52        2.78      2.07 o
  -6  -6   5        0.57       -0.01      1.66 o
  -5  -6   5        2.15        1.37      1.59 o
  -4  -6   5      115.96      108.88      5.30 o
  -3  -6   5       97.28       97.67      2.46 o
  -2  -6   5      127.68      102.35      1.66 o
  -1  -6   5      549.46      553.59      5.61 o
   0  -6   5      114.73      163.57      2.00 o
   1  -6   5       58.28       44.60      1.10 o
   2  -6   5      160.01      169.03      2.15 o
   3  -6   5        5.90        5.69      0.51 o
   4  -6   5      268.74      269.34      7.02 o
   5  -6   5       11.13       11.98      1.38 o
   6  -6   5       81.13       89.02      2.17 o
   7  -6   5        7.32        9.50      1.32 o
   8  -6   5       22.24       21.79      1.27 o
  -8  -5   5        6.15        8.29      2.85 o
  -7  -5   5        5.42        5.95      2.46 o
  -6  -5   5      129.16      112.75      6.06 o
  -5  -5   5       19.75       19.26      2.87 o
  -4  -5   5       78.43       77.29      2.31 o
  -3  -5   5      114.82      113.61      3.21 o
  -2  -5   5        6.70        6.27      0.46 o
  -1  -5   5      206.98      201.36      2.18 o
   0  -5   5      101.90      105.03      1.42 o
   1  -5   5      155.36      147.00      1.73 o
   2  -5   5      568.83      625.69      6.11 o
   3  -5   5        1.30        1.50      0.30 o
   4  -5   5        8.73       13.57      0.80 o
   5  -5   5      108.96      107.97      2.23 o
   6  -5   5        2.01        2.03      0.58 o
   7  -5   5       43.79       46.77      1.57 o
   8  -5   5       10.07       12.53      1.31 o
  -8  -4   5        6.07        5.65      2.39 o
  -7  -4   5       52.67       49.95      4.42 o
  -6  -4   5      136.62      127.80      6.28 o
  -5  -4   5        2.95        5.04      1.77 o
  -4  -4   5       52.76       52.08      1.77 o
  -3  -4   5      161.95      176.32      2.54 o
  -2  -4   5       27.25       31.05      0.95 o
  -1  -4   5      113.33      149.14      1.66 o
   0  -4   5     1544.66     1546.78     12.19 o
   1  -4   5      123.21      109.01      1.25 o
   2  -4   5      242.02      254.94      2.36 o
   3  -4   5      122.15      111.10      1.28 o
   4  -4   5       39.07       37.07      0.84 o
   5  -4   5       63.72       65.65      1.35 o
   6  -4   5       78.62       78.77      1.85 o
   7  -4   5        0.35       -0.23      0.64 o
   8  -4   5        3.52        2.54      1.21 o
  -8  -3   5        3.08        1.37      1.98 o
  -7  -3   5       77.32       79.22      5.26 o
  -6  -3   5       19.83       18.81      2.99 o
  -5  -3   5       58.74       53.88      2.39 o
  -4  -3   5       86.64      112.32      1.93 o
  -3  -3   5      155.92      162.16      2.30 o
  -2  -3   5     1380.49     1404.51     12.11 o
  -1  -3   5     2550.38     2615.27     18.28 o
   0  -3   5     1807.07     2062.44     12.89 o
   1  -3   5      108.08       74.66      1.01 o
   2  -3   5      546.13      548.91      4.93 o
   3  -3   5      924.43     1052.33      6.27 o
   4  -3   5       13.35       15.51      0.52 o
   5  -3   5       14.26        8.62      0.48 o
   6  -3   5        0.05        0.22      0.59 o
   7  -3   5        4.82        7.30      0.93 o
   8  -3   5        2.74        2.07      1.19 o
  -8  -2   5        4.85        6.61      2.26 o
  -7  -2   5       29.45       39.20      4.32 o
  -6  -2   5        6.95        5.74      1.25 o
  -5  -2   5      163.90      171.63      3.42 o
  -4  -2   5       40.69       37.88      0.96 o
  -3  -2   5      210.14      220.54      2.80 o
  -2  -2   5        4.38        8.02      0.44 o
  -1  -2   5     5412.23     5554.27     36.65 o
   0  -2   5     8416.38     8609.58     56.27 o
   1  -2   5      114.01      125.87      1.62 o
   2  -2   5     1007.16     1048.42      8.33 o
   3  -2   5      423.16      397.59      3.09 o
   4  -2   5      142.81      131.42      1.43 o
   5  -2   5       91.98       94.80      1.63 o
   6  -2   5       73.37       64.02      1.45 o
   7  -2   5       85.10       84.71      3.28 o
   8  -2   5        2.15        0.18      1.10 o
  -8  -1   5       22.10       16.86      2.13 o
  -7  -1   5        0.08        0.00      1.11 o
  -6  -1   5        0.33       -0.66      0.72 o
  -5  -1   5      275.12      271.75      3.93 o
  -4  -1   5      693.04      696.80      5.21 o
  -3  -1   5       70.28       77.20      1.13 o
  -2  -1   5       59.27       97.80      1.34 o
  -1  -1   5      990.79     1035.94      7.55 o
   0  -1   5      221.41      204.04      1.42 o
   1  -1   5      473.29      470.44      3.31 o
   2  -1   5       17.47       12.39      0.35 o
   3  -1   5      322.71      294.32      2.16 o
   4  -1   5      136.12      138.73      1.41 o
   5  -1   5      164.97      158.56      1.72 o
   6  -1   5      364.72      347.26      4.50 o
   7  -1   5        0.45        0.46      0.62 o
   8  -1   5        0.16        0.24      1.38 o
  -9   0   5        0.31        0.24      1.21 o
  -8   0   5        9.87        8.18      3.19 o
  -7   0   5        2.18        1.48      0.81 o
  -6   0   5       34.19       36.77      1.77 o
  -5   0   5      358.33      367.99      4.26 o
  -4   0   5       80.86       69.32      1.15 o
  -3   0   5       43.44       39.39      0.67 o
  -2   0   5       10.29       12.85      0.45 o
  -1   0   5        0.67        5.13      0.38 o
   0   0   5       11.43        4.30      0.23 o
   1   0   5     1366.95     1255.86      7.94 o
   2   0   5      385.11      409.95      2.94 o
   3   0   5       33.84       19.19      0.46 o
   4   0   5       12.97        8.19      0.46 o
   5   0   5       54.75       62.84      1.39 o
   6   0   5        9.41        8.82      1.33 o
   7   0   5       68.11       72.00      2.56 o
   8   0   5       10.82       12.80      1.75 o
  -9   1   5        5.78        7.84      1.82 o
  -8   1   5       85.34       91.68      3.08 o
  -7   1   5       20.18       20.76      1.94 o
  -6   1   5      186.64      192.81      3.96 o
  -5   1   5       96.35      101.19      1.53 o
  -4   1   5       26.92       24.85      0.67 o
  -3   1   5      108.42       79.68      1.21 o
  -2   1   5       12.61       14.00      0.64 o
  -1   1   5       67.64       53.69      0.77 o
   0   1   5        2.14       13.67      0.75 o
   1   1   5      830.52      848.20      5.61 o
   2   1   5       92.51       89.46      1.12 o
   3   1   5      193.31      193.43      1.92 o
   4   1   5       25.08       28.24      0.80 o
   5   1   5       65.66       72.31      2.10 o
   6   1   5       41.54       50.94      2.47 o
   7   1   5        5.32        2.66      1.18 o
   8   1   5        0.51        2.04      1.21 o
  -9   2   5        3.52        1.91      1.11 o
  -8   2   5        1.79        1.93      1.00 o
  -7   2   5       23.56       26.54      1.92 o
  -6   2   5      150.71      143.78      3.39 o
  -5   2   5       22.19       20.71      1.27 o
  -4   2   5      137.22      144.71      1.84 o
  -3   2   5       66.37       52.87      0.89 o
  -2   2   5      197.97      164.99      1.81 o
  -1   2   5     5011.80     5114.93     32.47 o
   0   2   5     1189.16     1289.69      8.34 o
   1   2   5      185.91      227.18      1.96 o
   2   2   5     1111.11     1277.36      9.77 o
   3   2   5      138.37      121.72      1.80 o
   4   2   5       99.47      103.30      2.09 o
   5   2   5      162.09      156.05      3.41 o
   6   2   5        5.06        4.25      0.83 o
   7   2   5       15.97       14.19      1.82 o
   8   2   5       11.48        8.65      1.94 o
  -8   3   5       30.17       27.29      2.06 o
  -7   3   5      139.22      147.87      5.84 o
  -6   3   5       13.58       17.94      1.27 o
  -5   3   5        5.52        3.09      0.56 o
  -4   3   5       18.90       20.85      0.80 o
  -3   3   5      160.44      132.02      1.99 o
  -2   3   5      301.77      346.54      3.19 o
  -1   3   5      196.54      217.15      2.10 o
   0   3   5      450.16      548.31      4.06 o
   1   3   5       31.27       29.05      0.69 o
   2   3   5      179.39      152.59      3.65 o
   3   3   5      275.62      255.88      3.34 o
   4   3   5      142.55      128.63      3.47 o
   5   3   5       77.93       79.70      2.45 o
   6   3   5        5.04        4.04      0.93 o
   7   3   5       44.83       54.32      4.41 o
  -8   4   5       10.92        8.91      1.39 o
  -7   4   5      118.87      128.81      3.50 o
  -6   4   5       14.21       16.35      1.25 o
  -5   4   5        7.93       12.03      1.16 o
  -4   4   5      156.46      173.73      2.97 o
  -3   4   5      476.79      491.31      5.11 o
  -2   4   5     1030.44     1123.86     10.20 o
  -1   4   5      315.51      306.00      3.33 o
   0   4   5      205.83      186.21      2.35 o
   1   4   5      980.13      993.15      7.72 o
   2   4   5        0.00        1.39      0.45 o
   3   4   5       88.76       87.27      2.43 o
   4   4   5       65.44       65.33      3.05 o
   5   4   5       22.68       24.45      1.93 o
   6   4   5        6.49        9.63      1.26 o
   7   4   5        0.00        0.05      1.05 o
  -8   5   5        0.00       -0.15      1.10 o
  -7   5   5       39.30       39.86      2.63 o
  -6   5   5        1.71       -0.49      0.72 o
  -5   5   5       28.36       26.17      1.63 o
  -4   5   5        0.25        4.36      0.64 o
  -3   5   5      408.51      396.01      4.98 o
  -2   5   5      133.50      149.16      2.35 o
  -1   5   5      255.64      224.33      2.84 o
   0   5   5      116.87      119.62      1.90 o
   1   5   5      388.28      391.34      3.71 o
   2   5   5        0.14        0.55      0.90 o
   3   5   5        0.67        0.61      0.75 o
   4   5   5       40.12       36.13      1.95 o
   5   5   5       25.92       30.18      2.72 o
   6   5   5        1.63        2.28      1.35 o
   7   5   5       11.25       10.85      1.87 o
  -8   6   5        0.37       -1.41      1.41 o
  -7   6   5        0.99        1.86      0.95 o
  -6   6   5       37.97       34.76      1.99 o
  -5   6   5       84.87       82.85      2.65 o
  -4   6   5       43.05       39.16      1.86 o
  -3   6   5      100.27       95.02      2.24 o
  -2   6   5      242.41      236.53      3.63 o
  -1   6   5      149.65      151.94      2.55 o
   0   6   5        9.96        7.79      0.59 o
   1   6   5        7.86        8.85      1.10 o
   2   6   5       47.62       48.03      2.81 o
   3   6   5       23.03       23.55      1.71 o
   4   6   5        2.31        3.54      1.00 o
   5   6   5        8.63       11.97      1.77 o
   6   6   5        2.99        2.55      1.95 o
   7   6   5        1.83        4.11      2.33 o
  -8   7   5       16.72       21.52      2.04 o
  -7   7   5        0.39       -0.43      0.93 o
  -6   7   5       32.14       31.51      3.00 o
  -5   7   5       16.40       13.63      1.45 o
  -4   7   5       15.58       11.46      1.27 o
  -3   7   5       77.68       83.36      2.23 o
  -2   7   5      501.82      515.46      6.41 o
  -1   7   5      213.51      197.80      2.86 o
   0   7   5       39.40       41.80      1.75 o
   1   7   5        3.19        3.83      0.95 o
   2   7   5       45.37       48.14      2.14 o
   3   7   5        5.89        1.75      1.60 o
   4   7   5       40.50       42.19      2.20 o
   5   7   5        0.93        1.20      0.96 o
   6   7   5        0.01       -1.36      1.72 o
  -7   8   5       48.14       50.92      2.25 o
  -6   8   5       27.83       35.87      1.95 o
  -5   8   5        7.30        5.40      1.14 o
  -4   8   5        1.03        0.80      0.83 o
  -3   8   5       38.24       46.09      1.74 o
  -2   8   5      125.59      130.10      2.48 o
  -1   8   5      101.60      109.62      2.15 o
   0   8   5        1.82        1.93      1.04 o
   1   8   5       20.40       20.74      1.76 o
   2   8   5       15.79       18.98      2.19 o
   3   8   5       21.13       19.65      1.83 o
   4   8   5       11.19       11.47      2.70 o
   5   8   5        4.00        7.90      2.64 o
  -7   9   5       34.08       39.65      2.31 o
  -6   9   5       15.13       14.05      1.69 o
  -5   9   5       11.97       11.92      1.30 o
  -4   9   5        1.88        1.25      0.84 o
  -3   9   5        2.43        4.94      0.90 o
  -2   9   5       31.68       30.15      1.52 o
  -1   9   5        7.07        7.80      1.78 o
   0   9   5       17.85       18.74      2.00 o
   1   9   5       37.06       40.38      2.69 o
   2   9   5        1.60        0.24      1.22 o
   3   9   5        2.99        6.59      3.59 o
   4   9   5        0.03        0.00      1.88 o
   5   9   5        1.86        0.20      1.90 o
  -6  10   5        5.04        1.66      1.04 o
  -5  10   5        0.01       -0.86      0.86 o
  -4  10   5       43.52       55.07      2.64 o
  -3  10   5       73.80       73.89      2.29 o
  -2  10   5       22.02       20.47      1.43 o
  -1  10   5        0.23        1.51      1.14 o
   0  10   5       17.59       16.59      2.02 o
   1  10   5        1.24        0.22      1.17 o
   2  10   5        0.32       -0.99      1.01 o
   3  10   5       10.04       10.47      1.79 o
   4  10   5        0.53       -1.02      1.50 o
  -5  11   5        0.28        0.06      0.92 o
  -4  11   5        3.26        3.74      1.02 o
  -3  11   5        0.93        2.45      1.11 o
  -2  11   5        9.90        7.58      2.10 o
  -1  11   5        8.71        9.55      1.80 o
   0  11   5        3.43        2.08      1.34 o
   1  11   5        0.92       -0.72      1.26 o
   2  11   5        8.11        5.63      1.67 o
   3  11   5        5.59        8.35      1.74 o
  -4  12   5        0.40       -0.27      0.94 o
  -3  12   5       16.84       15.86      3.54 o
  -2  12   5        2.18        0.91      1.29 o
  -1  12   5        4.04        4.43      1.54 o
   0  12   5       13.79       12.30      2.31 o
   1  12   5        9.56        8.02      1.88 o
  -1 -14   6        4.49        4.77      2.12 o
   0 -14   6        1.73        2.12      1.78 o
   1 -14   6        4.13        5.51      2.53 o
   2 -14   6        3.44        2.33      2.03 o
   3 -14   6        4.35        2.45      1.66 o
  -2 -13   6        0.23        0.16      1.75 o
  -1 -13   6        0.53        0.81      1.65 o
   0 -13   6       11.43       12.14      2.53 o
   1 -13   6        0.04        0.51      0.98 o
   2 -13   6        0.03        0.78      1.35 o
   3 -13   6        5.58        7.41      2.34 o
   4 -13   6        9.58       15.53      1.98 o
   5 -13   6        1.05       -0.49      1.51 o
  -4 -12   6        0.04        1.00      1.96 o
  -3 -12   6        2.33        2.42      2.00 o
  -2 -12   6       21.08       20.94      3.28 o
  -1 -12   6        4.12        3.99      1.88 o
   0 -12   6       41.08       35.91      2.42 o
   1 -12   6       10.49       11.16      1.36 o
   2 -12   6        6.41        6.64      1.37 o
   3 -12   6       40.45       53.16      3.52 o
   4 -12   6       12.45       14.19      1.78 o
   5 -12   6        4.54        5.13      1.46 o
   6 -12   6        0.09       -1.11      1.11 o
  -5 -11   6        2.63        1.37      2.05 o
  -4 -11   6        3.66        6.59      2.44 o
  -3 -11   6       31.13       30.62      3.99 o
  -2 -11   6        2.36        2.34      1.77 o
  -1 -11   6       34.89       33.54      3.76 o
   0 -11   6       59.20       58.91      2.34 o
   1 -11   6        0.10        0.60      0.91 o
   2 -11   6        0.41        0.67      0.93 o
   3 -11   6       13.64       16.43      1.68 o
   4 -11   6       27.72       27.89      2.13 o
   5 -11   6       14.69       14.85      1.72 o
   6 -11   6       16.24       14.91      1.81 o
  -5 -10   6       15.00       12.32      3.07 o
  -4 -10   6       59.58       53.29      4.63 o
  -3 -10   6       24.48       19.03      3.03 o
  -2 -10   6       56.75       59.06      4.18 o
  -1 -10   6       28.36       30.75      1.78 o
   0 -10   6      289.16      283.43      4.80 o
   1 -10   6       97.19       89.64      2.17 o
   2 -10   6       13.78       14.62      1.20 o
   3 -10   6       49.78       47.30      2.23 o
   4 -10   6        5.33        8.70      1.32 o
   5 -10   6        0.96        0.87      0.92 o
   6 -10   6        8.29        9.49      1.45 o
   7 -10   6       27.50       31.40      3.05 o
  -6  -9   6        0.51        0.47      2.09 o
  -5  -9   6       58.47       63.52      5.13 o
  -4  -9   6        5.01        6.70      2.23 o
  -3  -9   6        5.38        3.27      1.63 o
  -2  -9   6       22.31       17.60      1.43 o
  -1  -9   6      193.11      196.43      3.65 o
   0  -9   6       34.71       40.43      1.97 o
   1  -9   6      270.45      270.04      4.38 o
   2  -9   6      235.02      234.67      3.40 o
   3  -9   6      139.45      113.09      3.14 o
   4  -9   6        6.94        4.90      1.27 o
   5  -9   6       14.28       17.15      1.63 o
   6  -9   6        9.63        9.05      1.76 o
   7  -9   6       85.08       90.92      4.35 o
  -6  -8   6       22.60       25.62      4.06 o
  -5  -8   6       30.27       33.93      4.13 o
  -4  -8   6        2.84        1.93      1.57 o
  -3  -8   6      135.05      142.19      4.58 o
  -2  -8   6       21.75       18.60      1.46 o
  -1  -8   6       93.14       98.03      2.13 o
   0  -8   6      112.30      115.74      2.00 o
   1  -8   6        0.41        1.65      0.73 o
   2  -8   6        3.93        7.04      0.70 o
   3  -8   6       54.49       61.08      1.94 o
   4  -8   6       92.43       94.14      4.22 o
   5  -8   6       13.83       15.54      1.46 o
   6  -8   6        1.34        2.75      1.01 o
   7  -8   6        3.28        2.90      0.80 o
   8  -8   6        0.63        2.03      0.87 o
  -7  -7   6        3.10        3.35      2.23 o
  -6  -7   6        1.77       -1.50      1.50 o
  -5  -7   6        1.96        2.62      1.88 o
  -4  -7   6       10.79        9.49      2.19 o
  -3  -7   6      201.36      190.81      3.78 o
  -2  -7   6       23.78       22.44      1.34 o
  -1  -7   6      478.49      479.16      4.46 o
   0  -7   6        3.35        5.30      0.57 o
   1  -7   6      354.16      338.03      3.62 o
   2  -7   6       36.40       37.20      1.15 o
   3  -7   6      311.96      308.59      4.41 o
   4  -7   6       98.09       95.63      2.65 o
   5  -7   6      362.21      350.63      5.80 o
   6  -7   6        7.17        7.31      0.92 o
   7  -7   6       10.13       10.57      1.09 o
   8  -7   6       18.61       20.75      1.63 o
  -7  -6   6        0.68        0.12      1.88 o
  -6  -6   6        1.87        1.43      1.87 o
  -5  -6   6       19.00       17.19      2.95 o
  -4  -6   6      132.75      127.53      5.36 o
  -3  -6   6       97.06      101.11      2.56 o
  -2  -6   6       46.38       40.46      1.26 o
  -1  -6   6        1.44       -0.27      0.27 o
   0  -6   6       13.41       13.37      0.64 o
   1  -6   6       82.52       84.41      1.44 o
   2  -6   6      244.32      228.64      2.79 o
   3  -6   6       27.52       24.66      0.85 o
   4  -6   6      750.61      728.56      7.15 o
   5  -6   6       12.58       15.49      1.44 o
   6  -6   6       15.26       12.81      1.19 o
   7  -6   6        0.31        1.02      0.93 o
   8  -6   6       11.02       14.30      1.21 o
  -8  -5   6        0.19        3.74      2.38 o
  -7  -5   6        1.80       -0.09      1.62 o
  -6  -5   6      105.27      106.13      5.88 o
  -5  -5   6       81.83       66.85      4.32 o
  -4  -5   6        2.15        2.21      0.69 o
  -3  -5   6        0.14        0.64      0.53 o
  -2  -5   6      177.26      196.28      2.95 o
  -1  -5   6      477.14      553.38      4.61 o
   0  -5   6       53.26       35.82      0.87 o
   1  -5   6     1352.39     1493.56     10.15 o
   2  -5   6      103.83       99.06      1.27 o
   3  -5   6      153.53      173.88      1.95 o
   4  -5   6       78.75       73.39      1.23 o
   5  -5   6        0.00       -0.07      0.71 o
   6  -5   6        6.48        6.06      0.79 o
   7  -5   6        0.56        0.28      0.53 o
   8  -5   6        0.63       -0.84      0.91 o
  -8  -4   6        2.53        0.95      1.96 o
  -7  -4   6       33.20       42.53      4.93 o
  -6  -4   6       12.06       10.85      2.49 o
  -5  -4   6        0.33       -0.17      0.83 o
  -4  -4   6      156.42      155.18      3.21 o
  -3  -4   6        2.60        1.82      0.41 o
  -2  -4   6     1761.52     1795.72     15.42 o
  -1  -4   6        2.47        2.09      0.56 o
   0  -4   6      442.53      483.63      3.77 o
   1  -4   6     1196.52     1377.67      9.28 o
   2  -4   6       48.23       68.07      1.11 o
   3  -4   6       36.14       37.04      0.92 o
   4  -4   6      198.93      201.87      2.14 o
   5  -4   6        5.36        3.66      0.47 o
   6  -4   6       40.39       47.43      1.37 o
   7  -4   6        4.24        3.40      0.63 o
   8  -4   6       24.72       23.12      2.57 o
  -8  -3   6        9.34        7.50      2.64 o
  -7  -3   6       33.83       32.33      4.04 o
  -6  -3   6        0.32        0.22      0.90 o
  -5  -3   6      290.58      276.25     10.18 o
  -4  -3   6      273.14      266.31      3.77 o
  -3  -3   6     1111.52     1063.02      9.70 o
  -2  -3   6       55.90       71.97      1.27 o
  -1  -3   6        5.72        8.67      0.50 o
   0  -3   6     1434.47     1545.28      9.87 o
   1  -3   6      111.95      114.21      1.35 o
   2  -3   6     1168.51     1052.48      8.03 o
   3  -3   6      528.26      533.52      3.73 o
   4  -3   6      283.19      285.21      2.60 o
   5  -3   6        3.00        2.39      0.35 o
   6  -3   6       22.72       22.95      1.52 o
   7  -3   6       77.53       76.55      3.52 o
   8  -3   6       23.03       20.62      2.26 o
  -8  -2   6        0.14        2.19      1.79 o
  -7  -2   6       16.37       20.78      3.23 o
  -6  -2   6       57.76       59.70      2.77 o
  -5  -2   6      157.86      142.88      3.15 o
  -4  -2   6        0.86        0.08      0.31 o
  -3  -2   6       47.65       46.47      1.11 o
  -2  -2   6      314.62      346.75      3.43 o
  -1  -2   6     5365.13     5607.41     38.43 o
   0  -2   6     1203.76     1312.66      7.84 o
   1  -2   6      815.96      866.75      5.81 o
   2  -2   6      275.53      256.79      2.28 o
   3  -2   6     1019.13      983.45      6.12 o
   4  -2   6       27.63       41.87      0.83 o
   5  -2   6      197.42      191.45      2.12 o
   6  -2   6       11.68       10.29      0.85 o
   7  -2   6       42.87       42.85      3.34 o
   8  -2   6        6.49        7.86      1.55 o
  -8  -1   6        0.23        0.57      1.07 o
  -7  -1   6       20.38       18.33      2.06 o
  -6  -1   6       36.93       37.10      2.28 o
  -5  -1   6        3.32        1.28      0.60 o
  -4  -1   6      192.15      194.64      2.44 o
  -3  -1   6      150.96      212.47      2.68 o
  -2  -1   6      657.76      673.03      5.79 o
  -1  -1   6      675.26      597.16      4.18 o
   0  -1   6      363.63      398.32      2.69 o
   1  -1   6      159.59      197.94      1.72 o
   2  -1   6      693.24      675.41      4.55 o
   3  -1   6      355.45      409.85      3.34 o
   4  -1   6        0.35        0.12      0.22 o
   5  -1   6      252.57      228.27      2.62 o
   6  -1   6       51.06       43.06      1.68 o
   7  -1   6       12.17       14.26      1.24 o
   8  -1   6       23.77       27.41      4.44 o
  -8   0   6        0.35        0.89      0.99 o
  -7   0   6        4.31        6.12      1.09 o
  -6   0   6      168.60      160.88      3.62 o
  -5   0   6      489.23      471.55      5.73 o
  -4   0   6      509.91      540.60      4.30 o
  -3   0   6      703.08      695.97      5.38 o
  -2   0   6        6.67        5.79      0.32 o
  -1   0   6        1.38        0.17      0.15 o
   0   0   6      673.18      624.51      4.28 o
   1   0   6        2.10        9.70      0.42 o
   2   0   6      173.12      232.24      2.20 o
   3   0   6      193.40      216.35      1.91 o
   4   0   6       43.68       34.19      0.78 o
   5   0   6       85.81       83.76      2.12 o
   6   0   6       24.54       24.73      1.44 o
   7   0   6        0.11       -0.21      0.72 o
   8   0   6       20.23       26.92      2.04 o
  -8   1   6       18.34       20.25      2.80 o
  -7   1   6       25.68       25.94      1.91 o
  -6   1   6      436.66      446.84      6.76 o
  -5   1   6       47.82       46.89      1.29 o
  -4   1   6      834.18      810.21      6.05 o
  -3   1   6      146.40      132.94      1.61 o
  -2   1   6      408.71      479.77      3.68 o
  -1   1   6      627.21      744.90      5.31 o
   0   1   6      755.61      838.76      5.65 o
   1   1   6     1615.35     1545.99      9.86 o
   2   1   6      934.42     1017.03      6.75 o
   3   1   6       11.41       17.88      0.81 o
   4   1   6       84.93       76.83      1.40 o
   5   1   6       26.95       27.81      2.32 o
   6   1   6        0.68        0.67      0.68 o
   7   1   6        0.08        0.35      0.76 o
   8   1   6       12.93       11.89      1.93 o
  -8   2   6        0.14       -0.79      0.83 o
  -7   2   6        2.35        0.46      0.87 o
  -6   2   6       56.47       59.67      2.28 o
  -5   2   6        1.63        0.29      0.37 o
  -4   2   6      268.39      273.62      2.87 o
  -3   2   6      420.36      445.25      3.86 o
  -2   2   6      505.65      502.05      4.21 o
  -1   2   6     1055.94     1007.18      7.03 o
   0   2   6      683.72      728.05      5.10 o
   1   2   6      400.62      415.53      3.21 o
   2   2   6     1560.67     1492.20     10.26 o
   3   2   6      115.83      100.99      1.69 o
   4   2   6      476.38      472.72      8.41 o
   5   2   6       13.53       12.89      1.23 o
   6   2   6        1.27        1.88      0.77 o
   7   2   6        6.77        7.32      1.34 o
   8   2   6       12.93       10.99      2.00 o
  -8   3   6       39.04       41.96      2.24 o
  -7   3   6       31.14       34.05      2.10 o
  -6   3   6        6.21        4.33      0.92 o
  -5   3   6        0.98        2.23      0.59 o
  -4   3   6      121.40      118.57      2.05 o
  -3   3   6       10.27       17.45      0.85 o
  -2   3   6      845.25      722.75      6.16 o
  -1   3   6       16.55        6.58      0.39 o
   0   3   6      108.76      121.62      1.44 o
   1   3   6      276.35      245.96      2.26 o
   2   3   6      872.22      835.21      9.20 o
   3   3   6      106.16      112.02      2.34 o
   4   3   6       42.25       40.98      2.26 o
   5   3   6        8.73        7.71      1.08 o
   6   3   6       24.13       28.10      3.64 o
  -8   4   6       22.69       23.20      3.15 o
  -7   4   6       45.37       42.52      2.25 o
  -6   4   6        0.05        0.72      0.71 o
  -5   4   6       32.69       34.48      1.88 o
  -4   4   6       44.00       39.23      1.38 o
  -3   4   6       27.40       23.31      0.98 o
  -2   4   6       21.12       26.46      0.98 o
  -1   4   6     1578.44     1534.87     10.23 o
   0   4   6      188.06      195.96      2.05 o
   1   4   6      184.89      166.14      1.92 o
   2   4   6      291.06      295.74      3.84 o
   3   4   6      338.60      337.77      5.51 o
   4   4   6       10.89        9.79      1.65 o
   5   4   6       17.55       17.74      2.61 o
   6   4   6        6.82        8.04      2.56 o
   7   4   6        0.71        0.93      1.40 o
  -8   5   6        1.70        0.65      1.90 o
  -7   5   6       71.68       72.14      3.48 o
  -6   5   6       13.73       13.18      1.40 o
  -5   5   6       93.75      104.57      2.89 o
  -4   5   6      167.46      138.20      2.73 o
  -3   5   6       53.71       43.72      1.50 o
  -2   5   6      345.69      321.38      4.65 o
  -1   5   6      458.63      441.07      3.98 o
   0   5   6       24.19       27.94      0.95 o
   1   5   6       12.26       14.18      1.07 o
   2   5   6      364.08      389.18      8.01 o
   3   5   6      153.24      144.64      3.46 o
   4   5   6        2.02        1.69      0.84 o
   5   5   6       51.12       60.61      4.13 o
   6   5   6        0.13       -0.05      0.90 o
   7   5   6        9.67        9.96      1.84 o
  -8   6   6       18.09       21.33      2.45 o
  -7   6   6        9.57       10.19      1.78 o
  -6   6   6        0.60       -0.89      1.02 o
  -5   6   6      346.46      344.72      5.84 o
  -4   6   6        1.61        0.18      1.10 o
  -3   6   6        2.10        2.48      0.67 o
  -2   6   6      201.36      196.46      3.33 o
  -1   6   6      714.02      715.05      9.69 o
   0   6   6        0.13       -0.27      0.44 o
   1   6   6      460.60      467.05      7.18 o
   2   6   6      383.09      353.15      6.04 o
   3   6   6        2.73        5.90      1.12 o
   4   6   6        0.00       -0.78      0.86 o
   5   6   6        1.18        1.43      1.43 o
   6   6   6        3.19        2.18      2.05 o
  -7   7   6       42.54       49.45      2.54 o
  -6   7   6       13.73       12.64      1.54 o
  -5   7   6       28.33       24.41      1.85 o
  -4   7   6       12.27       15.17      2.44 o
  -3   7   6        5.67        2.98      0.74 o
  -2   7   6       69.12       62.62      1.97 o
  -1   7   6       11.32        8.25      0.89 o
   0   7   6      118.87      107.43      5.91 o
   1   7   6       13.54       14.56      1.45 o
   2   7   6        1.34        0.62      0.80 o
   3   7   6       62.69       62.23      2.59 o
   4   7   6        9.97        6.60      1.31 o
   5   7   6       14.76       16.02      1.75 o
   6   7   6       11.66       11.45      2.95 o
  -7   8   6       42.03       38.53      2.15 o
  -6   8   6        5.59        5.96      1.27 o
  -5   8   6        4.35        5.46      1.52 o
  -4   8   6        9.49        6.97      1.20 o
  -3   8   6      355.13      357.70      6.29 o
  -2   8   6        0.19        1.23      0.61 o
  -1   8   6       21.28       23.97      1.82 o
   0   8   6       43.58       41.89      2.40 o
   1   8   6       15.92       15.19      1.59 o
   2   8   6        0.06        0.86      0.87 o
   3   8   6        0.10        0.05      0.95 o
   4   8   6       19.83       23.43      2.11 o
   5   8   6        2.80        3.55      3.11 o
  -7   9   6       53.42       67.91      5.20 o
  -6   9   6      103.90      116.70      6.10 o
  -5   9   6       12.80       12.09      1.33 o
  -4   9   6      122.46      132.92      3.10 o
  -3   9   6       12.63       15.12      1.29 o
  -2   9   6       15.57       16.56      1.29 o
  -1   9   6       35.47       37.78      3.09 o
   0   9   6       23.82       27.69      2.43 o
   1   9   6       12.87       10.46      1.70 o
   2   9   6       18.35       14.58      1.75 o
   3   9   6        0.56       -0.11      1.08 o
   4   9   6        0.98        1.75      1.18 o
  -6  10   6       10.81       12.57      1.53 o
  -5  10   6        1.48        2.66      1.00 o
  -4  10   6       13.88       17.47      1.88 o
  -3  10   6        6.13        4.30      0.97 o
  -2  10   6       59.01       53.80      3.04 o
  -1  10   6       18.34       15.09      2.00 o
   0  10   6       47.02       50.31      2.95 o
   1  10   6       14.41       10.28      2.26 o
   2  10   6        5.24        4.86      2.80 o
   3  10   6        0.03        0.35      1.18 o
   4  10   6        0.36        2.56      2.27 o
  -5  11   6        6.11        5.23      1.17 o
  -4  11   6        2.81        0.70      0.88 o
  -3  11   6       26.84       25.59      2.70 o
  -2  11   6        0.17        1.29      1.35 o
  -1  11   6        4.86        4.41      1.48 o
   0  11   6       15.72       12.18      2.05 o
   1  11   6        2.54        2.90      1.49 o
   2  11   6        6.13        8.33      1.94 o
  -3  12   6        4.80        7.88      2.87 o
  -2  12   6        1.96        1.51      2.06 o
  -1  12   6        9.04        9.76      2.00 o
   0  12   6        0.60        3.01      1.98 o
   1  12   6        0.00        0.20      1.31 o
  -1 -14   7       10.41       12.85      2.78 o
   1 -14   7        5.04        6.28      2.50 o
   2 -14   7        5.00        5.42      1.72 o
   3 -14   7        2.72        2.01      1.70 o
  -2 -13   7        3.33        2.56      1.95 o
  -1 -13   7        6.93        8.29      2.45 o
   0 -13   7       35.12       40.87      3.84 o
   1 -13   7       26.53       26.51      2.57 o
   2 -13   7        2.81        5.93      1.59 o
   3 -13   7        0.05        2.03      1.26 o
   4 -13   7       21.66       21.76      2.22 o
  -4 -12   7        0.14        0.68      2.00 o
  -3 -12   7        5.01        6.00      2.28 o
  -2 -12   7        2.61        3.99      1.99 o
  -1 -12   7        2.91        3.90      1.86 o
   0 -12   7       38.19       39.53      2.06 o
   1 -12   7       75.69       82.96      3.87 o
   2 -12   7       27.93       30.06      2.18 o
   3 -12   7       23.47       23.10      2.05 o
   4 -12   7       34.34       26.09      2.23 o
   5 -12   7       14.67       11.62      1.70 o
  -5 -11   7        0.02        1.97      2.14 o
  -4 -11   7        0.19        0.44      1.78 o
  -3 -11   7       16.72       17.28      3.18 o
  -2 -11   7       17.37       15.67      2.90 o
  -1 -11   7       26.74       22.09      3.04 o
   0 -11   7       11.77       11.76      1.36 o
   1 -11   7        1.66        0.67      1.35 o
   2 -11   7       24.33       17.80      1.69 o
   3 -11   7        8.14        4.82      1.24 o
   4 -11   7       37.72       29.85      2.18 o
   5 -11   7        5.78        9.76      1.52 o
   6 -11   7        0.86        0.04      1.08 o
  -5 -10   7        1.12        1.08      1.94 o
  -4 -10   7       15.57       12.67      2.88 o
  -3 -10   7        2.48        5.99      2.10 o
  -2 -10   7        5.68        3.08      1.67 o
  -1 -10   7       17.49       20.47      2.82 o
   0 -10   7        3.34        3.76      0.92 o
   1 -10   7      159.23      140.38      2.69 o
   2 -10   7       11.82       15.43      2.31 o
   3 -10   7        1.65        2.08      0.96 o
   4 -10   7        8.43       14.32      1.57 o
   5 -10   7        5.00        2.01      1.04 o
   6 -10   7       10.49        8.44      1.41 o
   7 -10   7        9.86       10.60      3.15 o
  -6  -9   7        1.21        2.25      2.21 o
  -5  -9   7       38.05       35.01      4.44 o
  -4  -9   7       14.00       14.32      2.87 o
  -3  -9   7        4.78        5.35      1.95 o
  -2  -9   7       32.14       37.78      3.57 o
  -1  -9   7        7.03        5.46      1.25 o
   0  -9   7      376.68      394.19      7.00 o
   1  -9   7        7.94        6.68      0.77 o
   2  -9   7        0.26       -0.58      0.58 o
   3  -9   7       61.91       49.74      2.17 o
   4  -9   7        4.41        3.12      0.94 o
   5  -9   7       23.08       19.68      1.72 o
   6  -9   7       13.58       16.24      2.13 o
   7  -9   7       31.20       31.27      2.98 o
  -6  -8   7       11.76        7.91      2.70 o
  -5  -8   7       23.95       23.05      3.53 o
  -4  -8   7        0.12        0.22      1.41 o
  -3  -8   7       62.30       61.80      2.26 o
  -2  -8   7        0.38        1.48      0.77 o
  -1  -8   7       25.21       22.67      1.22 o
   0  -8   7      378.95      376.01      4.40 o
   1  -8   7      155.48      138.28      2.35 o
   2  -8   7       59.16       56.43      1.52 o
   3  -8   7       59.16       65.41      1.99 o
   4  -8   7      165.14      145.16      3.54 o
   5  -8   7       14.50       15.58      1.48 o
   6  -8   7       13.58       15.19      2.03 o
   7  -8   7        1.60        2.90      1.36 o
   8  -8   7        0.37        0.37      1.34 o
  -7  -7   7        8.35        9.80      2.96 o
  -6  -7   7        4.30        5.89      2.37 o
  -5  -7   7       78.77       82.62      5.25 o
  -4  -7   7       23.72       25.43      3.29 o
  -3  -7   7       17.49       16.65      1.36 o
  -2  -7   7      114.94      114.23      2.75 o
  -1  -7   7      348.42      335.19      3.45 o
   0  -7   7        2.29       -0.53      0.53 o
   1  -7   7       78.01       79.49      1.75 o
   2  -7   7       16.76       12.90      0.81 o
   3  -7   7      179.95      168.87      3.06 o
   4  -7   7        1.58        1.10      0.78 o
   5  -7   7      287.00      268.49     11.22 o
   6  -7   7        4.58        2.81      1.24 o
   7  -7   7       45.39       53.09      2.19 o
   8  -7   7        3.58        4.84      1.87 o
  -7  -6   7        6.24        7.14      2.67 o
  -6  -6   7        4.34        3.44      2.16 o
  -5  -6   7       28.24       34.66      3.87 o
  -4  -6   7        5.48        4.82      1.09 o
  -3  -6   7       40.20       38.60      1.69 o
  -2  -6   7      643.68      590.91      6.65 o
  -1  -6   7      430.43      447.21      4.30 o
   0  -6   7        5.36        0.81      0.31 o
   1  -6   7       76.79       79.70      1.41 o
   2  -6   7        5.65       10.62      0.58 o
   3  -6   7      101.06      107.32      2.31 o
   4  -6   7      566.37      582.10      6.84 o
   5  -6   7      145.19      138.37      4.13 o
   6  -6   7       15.73       15.67      1.31 o
   7  -6   7       55.68       60.37      2.24 o
   8  -6   7       15.83       18.09      1.36 o
  -8  -5   7        0.73       -0.35      1.02 o
  -7  -5   7       35.84       39.29      4.67 o
  -6  -5   7        8.66       10.21      2.59 o
  -5  -5   7       76.75       65.73      4.63 o
  -4  -5   7      111.56      118.00      4.23 o
  -3  -5   7       77.12       76.79      2.65 o
  -2  -5   7      474.97      498.57      5.37 o
  -1  -5   7      320.34      352.03      3.28 o
   0  -5   7      197.24      200.51      2.09 o
   1  -5   7      208.82      199.23      2.04 o
   2  -5   7      117.76      111.85      1.45 o
   3  -5   7      472.58      437.59      5.86 o
   4  -5   7      158.93      167.60      2.70 o
   5  -5   7       78.63       89.70      2.42 o
   6  -5   7       42.20       35.69      1.66 o
   7  -5   7       26.76       25.24      1.41 o
   8  -5   7        4.39        4.49      1.49 o
  -8  -4   7        5.17        5.02      2.56 o
  -7  -4   7        0.58        1.06      1.77 o
  -6  -4   7       32.05       34.31      4.04 o
  -5  -4   7       42.44       51.57      2.53 o
  -4  -4   7       10.81       12.69      1.14 o
  -3  -4   7       72.18       68.66      1.55 o
  -2  -4   7      155.53      167.00      2.25 o
  -1  -4   7     3059.53     3207.36     19.98 o
   0  -4   7     2526.59     2482.49     15.63 o
   1  -4   7        3.38        1.52      0.32 o
   2  -4   7        0.20        0.38      0.23 o
   3  -4   7        0.06        0.13      0.26 o
   4  -4   7      143.50      136.63      2.13 o
   5  -4   7       44.88       44.99      1.68 o
   6  -4   7       24.18       22.91      1.30 o
   7  -4   7        9.68       11.05      1.32 o
   8  -4   7       43.20       47.65      2.92 o
  -8  -3   7        7.13        6.39      2.44 o
  -7  -3   7        1.62        2.53      1.87 o
  -6  -3   7       28.47       25.21      4.51 o
  -5  -3   7        3.95        7.92      1.34 o
  -4  -3   7      270.39      267.18      4.51 o
  -3  -3   7       73.09       71.49      1.53 o
  -2  -3   7      130.57      124.41      1.81 o
  -1  -3   7      474.25      527.34      4.01 o
   0  -3   7     1330.22     1372.70      8.31 o
   1  -3   7      225.39      194.11      1.98 o
   2  -3   7        6.07        3.11      0.32 o
   3  -3   7      305.48      337.77      2.93 o
   4  -3   7      165.22      162.71      2.10 o
   5  -3   7        0.57       -0.41      0.41 o
   6  -3   7       24.09       21.40      1.17 o
   7  -3   7       32.80       33.74      1.75 o
   8  -3   7        9.57        6.05      1.52 o
  -8  -2   7        1.40        1.85      1.19 o
  -7  -2   7        0.12       -0.43      1.01 o
  -6  -2   7       33.33       32.85      2.35 o
  -5  -2   7        0.61        1.19      1.59 o
  -4  -2   7      208.37      202.90      2.85 o
  -3  -2   7      129.84      134.54      2.10 o
  -2  -2   7        5.46        2.36      0.35 o
  -1  -2   7      714.47      693.61      4.99 o
   0  -2   7     1923.44     2101.97     11.61 o
   1  -2   7        0.36       -0.17      0.17 o
   2  -2   7      316.39      322.96      2.78 o
   3  -2   7        1.02        0.28      0.20 o
   4  -2   7        8.64        4.66      0.36 o
   5  -2   7      184.97      192.65      2.99 o
   6  -2   7       16.10       16.64      1.52 o
   7  -2   7       14.31       16.15      1.29 o
   8  -2   7       16.74       20.86      1.46 o
  -8  -1   7        8.85       10.59      1.86 o
  -7  -1   7        7.00        5.72      1.07 o
  -6  -1   7        0.97        0.93      0.90 o
  -5  -1   7       32.82       27.99      1.55 o
  -4  -1   7        0.14       -0.15      0.29 o
  -3  -1   7      149.51      155.47      2.41 o
  -2  -1   7       46.80       34.12      0.77 o
  -1  -1   7      147.82      203.62      1.75 o
   0  -1   7      115.20       73.87      0.91 o
   1  -1   7      153.03      167.78      1.45 o
   2  -1   7      990.67     1027.42      6.69 o
   3  -1   7      119.02      162.20      2.08 o
   4  -1   7        6.30        4.42      0.38 o
   5  -1   7      233.71      232.73      3.48 o
   6  -1   7        7.59        4.63      0.80 o
   7  -1   7       10.54       12.20      1.32 o
   8  -1   7       21.85       22.79      4.18 o
  -8   0   7        0.16       -0.02      0.91 o
  -7   0   7       39.04       43.26      2.11 o
  -6   0   7      181.45      176.20      3.87 o
  -5   0   7      158.90      154.79      2.83 o
  -4   0   7       13.82       16.30      0.68 o
  -3   0   7       32.94       30.10      0.74 o
  -2   0   7        8.01        4.85      0.38 o
  -1   0   7      505.69      524.40      3.68 o
   0   0   7       55.93       50.55      0.77 o
   1   0   7      162.52      128.12      1.32 o
   2   0   7        6.82        7.05      0.36 o
   3   0   7       89.74      102.61      1.35 o
   4   0   7        0.64        0.30      0.29 o
   5   0   7       43.06       41.13      1.38 o
   6   0   7       17.98       19.29      1.88 o
   7   0   7        0.30        1.43      0.82 o
   8   0   7        0.26       -1.47      1.49 o
  -8   1   7        1.50        1.97      0.99 o
  -7   1   7      116.15      112.43      5.38 o
  -6   1   7      385.74      373.52      6.09 o
  -5   1   7       40.99       37.28      1.41 o
  -4   1   7        0.61        0.59      0.32 o
  -3   1   7      130.90      118.10      1.56 o
  -2   1   7      555.23      708.69      5.19 o
  -1   1   7     2375.44     2472.33     16.06 o
   0   1   7       28.09       58.22      0.90 o
   1   1   7       58.71       52.75      0.85 o
   2   1   7      565.04      628.48      4.51 o
   3   1   7       14.14       13.65      0.55 o
   4   1   7      172.08      174.62      2.62 o
   5   1   7       11.04       10.61      1.08 o
   6   1   7        0.51        1.23      0.62 o
   7   1   7       41.18       45.10      2.39 o
   8   1   7        1.84        1.78      1.26 o
  -8   2   7        0.60        2.39      1.03 o
  -7   2   7       22.62       28.82      2.41 o
  -6   2   7        0.95        1.36      0.82 o
  -5   2   7       13.28       11.55      0.97 o
  -4   2   7      381.58      351.50      3.66 o
  -3   2   7      197.88      238.49      2.52 o
  -2   2   7      110.86       97.91      1.42 o
  -1   2   7        0.59        0.73      0.23 o
   0   2   7      682.30      720.23      5.14 o
   1   2   7      249.98      251.83      2.27 o
   2   2   7      707.31      685.61      6.43 o
   3   2   7      188.94      162.00      2.14 o
   4   2   7      349.43      332.82      8.82 o
   5   2   7       23.16       24.45      1.34 o
   6   2   7       65.87       73.86      3.40 o
   7   2   7        6.84        6.90      1.68 o
   8   2   7        0.20        4.85      1.46 o
  -8   3   7       33.56       34.22      2.88 o
  -7   3   7       30.38       32.22      2.07 o
  -6   3   7       13.96        9.33      1.19 o
  -5   3   7      164.99      154.54      2.89 o
  -4   3   7      401.90      413.65      5.14 o
  -3   3   7        0.51        0.37      0.31 o
  -2   3   7      163.88      153.69      1.95 o
  -1   3   7      119.07      148.01      1.69 o
   0   3   7        5.02       10.56      0.50 o
   1   3   7        8.92        8.35      0.46 o
   2   3   7      237.37      229.55      2.70 o
   3   3   7      654.60      628.18      7.45 o
   4   3   7       19.97       22.50      1.53 o
   5   3   7       10.27       13.19      1.31 o
   6   3   7       14.15       14.57      1.51 o
   7   3   7        2.19        2.26      1.06 o
  -8   4   7       53.89       59.32      3.70 o
  -7   4   7        1.30        2.60      1.20 o
  -6   4   7       20.46       19.05      2.07 o
  -5   4   7        3.22        7.15      1.45 o
  -4   4   7       50.29       44.04      1.50 o
  -3   4   7       30.22       30.62      1.23 o
  -2   4   7        6.81        3.79      0.52 o
  -1   4   7      154.81      164.32      1.92 o
   0   4   7      200.26      180.71      2.12 o
   1   4   7       17.86       20.40      0.70 o
   2   4   7      535.78      530.91      6.62 o
   3   4   7      596.00      612.03      8.57 o
   4   4   7      126.19      122.14      4.77 o
   5   4   7        0.19       -0.46      0.90 o
   6   4   7       23.32       18.24      1.68 o
   7   4   7        0.39        0.25      1.04 o
  -8   5   7        0.08       -0.90      1.78 o
  -7   5   7        6.92        5.68      1.52 o
  -6   5   7       56.85       49.70      3.12 o
  -5   5   7        8.37        5.54      1.02 o
  -4   5   7      172.15      154.43      3.39 o
  -3   5   7        0.03        0.27      0.51 o
  -2   5   7     1672.13     1653.41     15.63 o
  -1   5   7      507.41      481.06      4.63 o
   0   5   7       66.62       76.43      1.54 o
   1   5   7       26.18       26.65      1.37 o
   2   5   7      125.35      113.77      3.03 o
   3   5   7       71.77       71.74      3.64 o
   4   5   7      125.23      118.06      3.83 o
   5   5   7       11.24       12.55      1.44 o
   6   5   7       12.93       12.89      1.54 o
   7   5   7        6.20        5.53      1.56 o
  -8   6   7        7.98        7.85      2.31 o
  -7   6   7        2.51        1.19      1.26 o
  -6   6   7       14.02       12.51      1.48 o
  -5   6   7      122.45      100.91      2.98 o
  -4   6   7       49.31       46.83      2.01 o
  -3   6   7      116.98      117.08      2.61 o
  -2   6   7        1.52        1.84      1.50 o
  -1   6   7       11.07        7.38      1.01 o
   0   6   7        1.77        0.60      0.50 o
   1   6   7        7.02        7.21      1.10 o
   2   6   7       28.27       41.87      2.05 o
   3   6   7      135.05      121.30      3.90 o
   4   6   7        4.27        6.31      2.35 o
   5   6   7       12.01       11.59      2.37 o
   6   6   7        0.67        1.64      1.25 o
  -7   7   7        0.03       -0.87      0.99 o
  -6   7   7        4.58        4.73      1.19 o
  -5   7   7       48.95       53.28      2.38 o
  -4   7   7        0.11       -0.72      0.72 o
  -3   7   7       82.79       87.26      2.67 o
  -2   7   7        0.09        1.19      0.65 o
  -1   7   7       43.63       40.88      1.60 o
   0   7   7        4.96        3.48      1.42 o
   1   7   7        0.44        2.50      0.89 o
   2   7   7        7.44        6.95      1.18 o
   3   7   7        8.37       11.92      2.68 o
   4   7   7        4.06        5.38      1.21 o
   5   7   7       15.36       16.49      2.52 o
   6   7   7        1.72        0.81      1.90 o
  -7   8   7        2.53        3.24      1.73 o
  -6   8   7       16.27       19.06      2.42 o
  -5   8   7       12.81       12.87      1.54 o
  -4   8   7       70.94       74.47      2.68 o
  -3   8   7       56.71       56.11      2.35 o
  -2   8   7       17.08       15.77      1.30 o
  -1   8   7       64.75       59.38      2.89 o
   0   8   7       46.67       42.88      2.54 o
   1   8   7       77.10       73.03      2.85 o
   2   8   7        1.35        2.46      1.05 o
   3   8   7        6.48        6.43      1.53 o
   4   8   7       18.98       17.03      1.93 o
   5   8   7        1.05        1.85      1.19 o
  -6   9   7       59.17       76.03      2.68 o
  -5   9   7        2.85        4.39      1.03 o
  -4   9   7       33.13       30.68      1.84 o
  -3   9   7        3.16        3.77      0.89 o
  -2   9   7       26.15       24.39      1.48 o
  -1   9   7        9.81        9.25      2.14 o
   0   9   7      107.41      118.32      8.18 o
   1   9   7        0.05        0.11      1.05 o
   2   9   7        8.67        5.65      2.35 o
   3   9   7        2.16        2.01      1.38 o
   4   9   7        0.03        0.42      1.10 o
  -6  10   7        6.67        0.38      2.07 o
  -5  10   7        0.15        0.88      0.91 o
  -4  10   7        3.02        4.11      1.03 o
  -3  10   7        1.18        0.44      0.83 o
  -2  10   7      100.14      100.30      8.02 o
  -1  10   7        2.17        2.87      1.40 o
   0  10   7       45.69       51.84      3.13 o
   1  10   7        6.43        3.68      1.41 o
   2  10   7        4.61        2.83      1.48 o
   3  10   7        2.66        5.21      2.67 o
  -4  11   7        0.00        0.84      0.89 o
  -3  11   7       22.76       26.96      3.40 o
  -2  11   7        0.07        1.22      1.32 o
  -1  11   7        1.37        4.24      1.57 o
   0  11   7       11.11       10.90      4.18 o
   1  11   7        3.29        2.66      1.50 o
   2  11   7       12.83       15.74      3.60 o
  -3  12   7        0.23        1.71      1.85 o
  -2  12   7        4.13        5.08      1.90 o
  -1  12   7        2.16        2.85      1.44 o
   0  12   7        5.43        6.13      1.75 o
  -1 -14   8        0.69        0.42      1.86 o
   2 -14   8        2.31        1.00      1.44 o
   3 -14   8        6.43        5.04      1.79 o
  -2 -13   8        0.37        0.31      1.80 o
  -1 -13   8        0.00       -0.16      1.48 o
   1 -13   8       56.73       57.71      3.04 o
   2 -13   8        0.12        0.36      1.29 o
   3 -13   8        2.82        4.14      1.32 o
   4 -13   8        1.44        1.59      1.23 o
  -4 -12   8        1.11       -0.25      1.91 o
  -3 -12   8        1.89        2.12      1.88 o
  -2 -12   8        1.30        1.51      1.80 o
  -1 -12   8        0.06        3.09      1.68 o
   0 -12   8        0.08        2.40      1.14 o
   1 -12   8       15.36       11.23      1.78 o
   2 -12   8        3.64        0.11      1.02 o
   3 -12   8       20.56       26.77      2.16 o
   4 -12   8       10.07        8.23      1.53 o
   5 -12   8       87.30      103.88      3.69 o
  -4 -11   8        0.48       -1.57      1.57 o
  -3 -11   8       10.87        6.74      2.37 o
  -2 -11   8        8.36        7.48      2.19 o
  -1 -11   8        0.01        0.90      0.97 o
   0 -11   8       11.06       12.32      1.77 o
   1 -11   8        1.20       -0.04      1.54 o
   2 -11   8       47.09       54.98      2.46 o
   3 -11   8        4.00        1.68      1.01 o
   4 -11   8        1.07       -0.61      0.99 o
   5 -11   8        1.23        1.66      1.10 o
   6 -11   8        0.38        0.54      1.14 o
  -5 -10   8        1.69        0.59      1.97 o
  -4 -10   8        6.64        7.95      2.49 o
  -3 -10   8        2.05        3.79      1.85 o
  -2 -10   8        6.89        6.19      2.02 o
  -1 -10   8       23.35       21.54      2.90 o
   0 -10   8      115.06      102.08      3.00 o
   1 -10   8       16.07       13.97      1.18 o
   2 -10   8      240.23      245.87      5.22 o
   3 -10   8        6.91        6.07      1.17 o
   4 -10   8        0.28       -0.83      0.83 o
   5 -10   8        5.21        1.52      1.03 o
   6 -10   8       41.70       45.65      2.62 o
   7 -10   8        2.29        1.21      1.49 o
  -6  -9   8        0.00       -1.52      1.52 o
  -5  -9   8        5.35        4.01      2.15 o
  -4  -9   8       64.33       74.91      5.13 o
  -3  -9   8      170.88      176.09      7.24 o
  -2  -9   8      445.04      459.66      8.13 o
  -1  -9   8       11.95       17.25      1.66 o
   0  -9   8       43.09       48.54      3.01 o
   1  -9   8       38.86       44.22      2.01 o
   2  -9   8       28.53       30.33      1.57 o
   3  -9   8        3.13        0.40      0.77 o
   4  -9   8        6.22        2.52      0.97 o
   5  -9   8        6.18        4.41      1.10 o
   6  -9   8        8.94        9.52      1.38 o
   7  -9   8        2.33        0.71      1.44 o
  -6  -8   8        1.77       -0.34      1.88 o
  -5  -8   8       41.04       38.47      4.48 o
  -4  -8   8      117.40      134.14      6.43 o
  -3  -8   8        8.36       10.66      1.21 o
  -2  -8   8      449.67      464.14      6.89 o
  -1  -8   8      242.13      249.26      3.68 o
   0  -8   8        1.52        0.65      0.47 o
   1  -8   8      412.98      415.87      4.73 o
   2  -8   8      115.38      111.37      2.57 o
   3  -8   8        0.68        0.25      0.78 o
   4  -8   8      673.36      702.31      9.55 o
   5  -8   8       17.45       12.77      1.39 o
   6  -8   8        0.86        0.94      1.22 o
   7  -8   8        0.49        4.28      3.46 o
  -7  -7   8        1.54       -0.19      1.88 o
  -6  -7   8        2.33       -0.33      1.69 o
  -5  -7   8       85.95       86.83      5.39 o
  -4  -7   8        6.38        4.90      1.17 o
  -3  -7   8       77.85       75.91      2.44 o
  -2  -7   8      129.37      115.45      2.84 o
  -1  -7   8        1.94        0.24      0.40 o
   0  -7   8      343.16      334.95      3.65 o
   1  -7   8        5.58        6.99      0.61 o
   2  -7   8       19.74       17.06      1.14 o
   3  -7   8      152.02      172.98      3.17 o
   4  -7   8      546.51      499.20      7.24 o
   5  -7   8       80.19       80.18      3.33 o
   6  -7   8       10.41       10.77      1.25 o
   7  -7   8       45.17       40.64      7.17 o
   8  -7   8        0.87        1.70      0.82 o
  -7  -6   8        2.41        2.10      2.14 o
  -6  -6   8        2.26       -0.03      1.71 o
  -5  -6   8        3.41        0.70      1.43 o
  -4  -6   8      101.76       91.95      3.22 o
  -3  -6   8        3.67        5.54      0.89 o
  -2  -6   8      154.02      149.79      2.83 o
  -1  -6   8       74.82       65.96      1.38 o
   0  -6   8      202.10      189.45      2.26 o
   1  -6   8     1046.91     1048.97      8.06 o
   2  -6   8        5.41        3.63      0.50 o
   3  -6   8       83.60       75.34      1.92 o
   4  -6   8        0.14        0.19      0.63 o
   5  -6   8       63.86       62.41      2.90 o
   6  -6   8        7.28        8.64      1.07 o
   7  -6   8       17.79       18.21      1.37 o
   8  -6   8        9.41        8.30      1.19 o
  -7  -5   8       38.05       36.21      4.49 o
  -6  -5   8        4.70        2.79      1.86 o
  -5  -5   8        1.51        1.02      0.97 o
  -4  -5   8        2.28        5.40      0.89 o
  -3  -5   8        0.63        1.41      0.60 o
  -2  -5   8        0.69        1.26      0.42 o
  -1  -5   8      136.46      170.10      1.93 o
   0  -5   8       31.32       24.83      0.71 o
   1  -5   8       46.06       50.69      1.04 o
   2  -5   8        4.70        3.86      0.44 o
   3  -5   8        4.09        5.41      0.62 o
   4  -5   8        9.19        9.81      0.84 o
   5  -5   8        2.76        2.03      0.78 o
   6  -5   8        3.26        2.30      0.68 o
   7  -5   8       27.90       28.85      1.50 o
   8  -5   8        3.24        2.90      0.94 o
  -8  -4   8        2.72       -0.11      1.74 o
  -7  -4   8        7.81       11.10      2.90 o
  -6  -4   8       18.35       13.03      1.76 o
  -5  -4   8       20.72       20.54      1.97 o
  -4  -4   8       56.30       52.49      1.97 o
  -3  -4   8      192.56      188.91      2.82 o
  -2  -4   8        0.25        2.17      0.43 o
  -1  -4   8      582.70      617.71      4.24 o
   0  -4   8     2195.33     2399.37     15.16 o
   1  -4   8       50.52       44.58      0.93 o
   2  -4   8      282.11      281.83      2.93 o
   3  -4   8      240.23      253.53      2.81 o
   4  -4   8       10.00       10.39      0.74 o
   5  -4   8       11.00        8.30      0.98 o
   6  -4   8        3.39        1.30      0.63 o
   7  -4   8       22.74       23.83      1.34 o
   8  -4   8       23.86       29.57      2.14 o
  -8  -3   8        8.41       13.71      3.16 o
  -7  -3   8        5.33        4.43      2.11 o
  -6  -3   8       73.67       75.32      3.21 o
  -5  -3   8      284.42      276.56      6.04 o
  -4  -3   8      354.22      321.33      5.20 o
  -3  -3   8      219.21      192.24      2.78 o
  -2  -3   8       39.43       48.17      1.12 o
  -1  -3   8     1496.31     1744.42     10.48 o
   0  -3   8      105.01      117.36      1.23 o
   1  -3   8      553.71      600.83      4.42 o
   2  -3   8      553.95      515.01      3.94 o
   3  -3   8        0.41        4.68      0.41 o
   4  -3   8       56.59       60.28      1.03 o
   5  -3   8        5.16        3.48      0.64 o
   6  -3   8        6.80        5.19      0.92 o
   7  -3   8        0.66        1.45      1.11 o
   8  -3   8        2.59        2.24      1.31 o
  -8  -2   8        1.66        0.99      1.12 o
  -7  -2   8        6.60        5.57      1.40 o
  -6  -2   8       21.65       24.05      3.50 o
  -5  -2   8       50.72       46.98      2.43 o
  -4  -2   8        1.99        1.10      0.61 o
  -3  -2   8      178.68      182.15      2.62 o
  -2  -2   8       38.07       45.30      1.04 o
  -1  -2   8     1355.23     1481.59      9.27 o
   0  -2   8     3011.65     3049.99     16.63 o
   1  -2   8       62.40       62.04      0.92 o
   2  -2   8       36.43       47.83      0.83 o
   3  -2   8      133.55      141.49      1.54 o
   4  -2   8       19.66       19.26      0.89 o
   5  -2   8       21.67       19.94      0.98 o
   6  -2   8       34.89       29.06      1.97 o
   7  -2   8        0.93        1.25      0.67 o
   8  -2   8       19.30       20.40      1.74 o
  -8  -1   8       31.34       37.82      2.38 o
  -7  -1   8        0.96        1.03      0.83 o
  -6  -1   8      164.81      163.85      4.40 o
  -5  -1   8      153.91      147.97      3.34 o
  -4  -1   8      249.61      246.89      3.24 o
  -3  -1   8       26.02       28.50      0.90 o
  -2  -1   8      639.87      677.93      4.98 o
  -1  -1   8      150.18      116.69      1.25 o
   0  -1   8       22.85        5.53      0.38 o
   1  -1   8      157.79      180.22      1.69 o
   2  -1   8      159.31      179.87      1.63 o
   3  -1   8        0.85        0.93      0.23 o
   4  -1   8       37.03       29.61      0.82 o
   5  -1   8       11.07       10.56      0.87 o
   6  -1   8        0.25        0.38      0.57 o
   7  -1   8        4.70        2.53      1.30 o
   8  -1   8        2.50        4.82      1.07 o
  -8   0   8        0.14        0.25      0.89 o
  -7   0   8       20.37       21.43      2.51 o
  -6   0   8      142.36      139.37      3.48 o
  -5   0   8       67.31       70.82      2.88 o
  -4   0   8      768.86      751.08      7.28 o
  -3   0   8     1343.22     1372.15      9.95 o
  -2   0   8       55.93       68.51      1.03 o
  -1   0   8      232.07      274.59      2.45 o
   0   0   8       10.78       11.96      0.48 o
   1   0   8       65.30       72.91      1.00 o
   2   0   8       95.64       72.38      1.02 o
   3   0   8        0.62        0.44      0.24 o
   4   0   8      392.55      395.41      5.34 o
   5   0   8       52.32       54.61      2.33 o
   6   0   8        0.65        0.36      0.52 o
   7   0   8       27.38       27.69      2.67 o
   8   0   8        4.09        3.26      1.07 o
  -8   1   8       14.95       18.26      1.86 o
  -7   1   8       62.70       70.46      3.08 o
  -6   1   8       82.98       85.63      2.73 o
  -5   1   8       41.91       38.55      1.77 o
  -4   1   8      117.36      117.75      2.01 o
  -3   1   8       77.65       52.76      1.05 o
  -2   1   8      257.10      278.24      2.56 o
  -1   1   8       40.23       58.66      0.96 o
   0   1   8      296.14      362.37      2.96 o
   1   1   8     1462.11     1421.33      9.34 o
   2   1   8      230.62      197.78      3.15 o
   3   1   8      887.85      904.93      6.66 o
   4   1   8        3.58        2.55      0.55 o
   5   1   8        2.40        3.40      0.78 o
   6   1   8        2.56        3.18      1.38 o
   7   1   8       31.85       31.16      2.21 o
   8   1   8       10.25        8.91      1.47 o
  -8   2   8        3.65        3.48      1.14 o
  -7   2   8       60.79       62.52      2.56 o
  -6   2   8       92.36       92.29      3.05 o
  -5   2   8       11.88       12.12      1.22 o
  -4   2   8      185.64      194.19      2.78 o
  -3   2   8        1.72        1.12      0.33 o
  -2   2   8      255.50      237.52      2.55 o
  -1   2   8       82.82       74.44      1.13 o
   0   2   8      965.44      987.89      6.98 o
   1   2   8      191.73      174.97      1.84 o
   2   2   8        0.31        0.58      0.29 o
   3   2   8       10.62        8.42      0.74 o
   4   2   8       83.98       85.58      2.14 o
   5   2   8       57.51       52.73      1.80 o
   6   2   8       35.70       40.49      3.98 o
   7   2   8        5.81        4.47      1.88 o
  -8   3   8        0.06       -0.07      0.95 o
  -7   3   8       27.32       28.08      2.18 o
  -6   3   8        9.09       10.42      1.47 o
  -5   3   8        0.14        0.91      0.58 o
  -4   3   8       23.54       20.61      1.39 o
  -3   3   8      214.15      234.23      3.45 o
  -2   3   8      196.88      222.60      2.73 o
  -1   3   8       54.14       35.95      0.85 o
   0   3   8      624.91      633.46      4.84 o
   1   3   8       56.02       67.14      1.12 o
   2   3   8       40.37       44.18      1.36 o
   3   3   8      176.30      168.77      2.81 o
   4   3   8       71.15       73.86      2.09 o
   5   3   8       12.76       13.05      1.35 o
   6   3   8        5.95        3.84      1.04 o
   7   3   8        0.62        0.90      1.21 o
  -8   4   8       30.18       35.76      3.08 o
  -7   4   8        9.00        7.46      2.35 o
  -6   4   8       25.82       29.83      2.44 o
  -5   4   8      134.50      133.08      4.84 o
  -4   4   8        2.16        2.56      0.62 o
  -3   4   8       18.62       19.26      1.13 o
  -2   4   8       19.66       20.06      0.91 o
  -1   4   8        0.61       -0.36      0.39 o
   0   4   8        9.93       11.02      0.66 o
   1   4   8       35.14       46.70      1.22 o
   2   4   8        0.27        0.78      0.66 o
   3   4   8        9.70       10.93      1.09 o
   4   4   8        5.34        5.26      1.22 o
   5   4   8        0.25        0.53      0.79 o
   6   4   8       14.64       11.62      1.27 o
   7   4   8        2.84        1.50      1.18 o
  -8   5   8        0.13       -1.28      1.28 o
  -7   5   8        2.18       -0.68      1.13 o
  -6   5   8      131.56      148.35      3.76 o
  -5   5   8       15.76       16.32      1.51 o
  -4   5   8       24.16       28.43      1.69 o
  -3   5   8       75.84       82.81      2.13 o
  -2   5   8      751.39      772.85      8.41 o
  -1   5   8        1.63        0.80      0.49 o
   0   5   8       10.59       11.85      0.74 o
   1   5   8       56.02       54.55      1.83 o
   2   5   8       12.90       13.07      1.17 o
   3   5   8        1.27        1.81      1.04 o
   4   5   8        0.03        1.39      0.90 o
   5   5   8        7.84        6.27      1.14 o
   6   5   8        7.44        8.44      1.38 o
  -7   6   8        2.53        2.72      1.41 o
  -6   6   8       45.75       53.46      2.41 o
  -5   6   8       20.34       20.08      1.79 o
  -4   6   8       83.13       78.89      2.57 o
  -3   6   8      151.48      154.60      3.07 o
  -2   6   8       41.87       47.20      1.73 o
  -1   6   8       10.80       12.55      1.05 o
   0   6   8      144.79      140.25      4.01 o
   1   6   8       18.41       16.23      1.28 o
   2   6   8       13.85       16.26      1.37 o
   3   6   8      101.32       99.53      4.10 o
   4   6   8        0.70        2.57      1.74 o
   5   6   8        4.20        6.42      2.32 o
   6   6   8        0.14        1.47      1.11 o
  -7   7   8       28.05       31.89      2.95 o
  -6   7   8       17.57       21.09      1.91 o
  -5   7   8       28.93       25.08      1.93 o
  -4   7   8       14.61       17.38      1.58 o
  -3   7   8       82.00       68.10      2.43 o
  -2   7   8       82.76       94.42      2.46 o
  -1   7   8       89.19       92.09      3.03 o
   0   7   8        7.54        9.66      1.56 o
   1   7   8        0.81        1.33      0.83 o
   2   7   8        2.28        2.93      0.94 o
   3   7   8        0.04        0.83      1.47 o
   4   7   8        1.02        2.45      1.17 o
   5   7   8        9.37       13.04      1.92 o
  -7   8   8        0.50       -0.77      1.12 o
  -6   8   8        1.63        0.24      1.02 o
  -5   8   8       13.95       13.79      2.33 o
  -4   8   8       11.06        6.88      1.27 o
  -3   8   8        3.70        3.12      1.65 o
  -2   8   8        2.35        3.80      0.97 o
  -1   8   8       81.84       84.52      3.45 o
   0   8   8        5.79        8.81      1.54 o
   1   8   8        4.16        1.36      1.12 o
   2   8   8       45.91       39.36      2.98 o
   3   8   8       52.55       49.38      2.80 o
   4   8   8       12.63        8.84      2.27 o
   5   8   8        1.57        1.16      1.08 o
  -6   9   8        3.05        4.70      1.18 o
  -5   9   8       21.96       26.75      3.19 o
  -4   9   8        5.33        7.89      1.41 o
  -3   9   8        0.02       -0.59      0.70 o
  -2   9   8       25.06       30.45      2.69 o
  -1   9   8        3.41        1.18      1.29 o
   0   9   8        6.88        9.97      1.68 o
   1   9   8        8.23        8.31      1.71 o
   2   9   8        9.28        8.37      1.55 o
   3   9   8        2.91        2.97      1.35 o
   4   9   8        0.09        1.28      1.32 o
  -5  10   8        0.14        1.77      0.99 o
  -4  10   8        0.01       -0.30      0.80 o
  -3  10   8       13.37       13.28      1.67 o
  -2  10   8        0.04        0.94      1.21 o
  -1  10   8       42.20       40.06      3.39 o
   0  10   8       25.50       32.27      2.91 o
   1  10   8        1.56        1.44      1.25 o
   2  10   8        7.50        8.43      1.80 o
   3  10   8        2.11        1.12      2.05 o
  -4  11   8        1.43        1.98      1.00 o
  -3  11   8       19.64       20.26      2.42 o
  -2  11   8       25.60       25.03      3.16 o
  -1  11   8       42.58       46.80      4.66 o
   0  11   8        0.20        3.14      1.47 o
   1  11   8        3.27        4.32      3.56 o
   1 -14   9        0.23        1.61      1.90 o
   2 -14   9       15.57       12.59      2.09 o
   3 -14   9        0.42        1.90      1.59 o
  -2 -13   9        1.09        1.94      1.84 o
  -1 -13   9        9.33       11.50      2.68 o
   1 -13   9        0.06       -0.14      1.42 o
   2 -13   9        1.76        3.17      1.45 o
   3 -13   9       19.70       20.61      2.09 o
   4 -13   9        0.35       -1.09      1.09 o
  -4 -12   9        2.95        4.17      2.33 o
  -3 -12   9        0.17        0.16      1.70 o
  -2 -12   9       12.97       10.32      2.51 o
  -1 -12   9        2.74        1.51      1.63 o
   0 -12   9        8.99       13.11      2.41 o
   1 -12   9       12.00        9.67      1.73 o
   2 -12   9       19.35       26.07      2.13 o
   3 -12   9        5.08        2.71      1.21 o
   4 -12   9       18.94       19.66      1.99 o
   5 -12   9        2.27        2.01      1.55 o
  -4 -11   9        4.34        3.60      2.15 o
  -3 -11   9       10.79       11.83      2.70 o
  -2 -11   9        0.17       -0.07      1.40 o
  -1 -11   9       54.86       62.32      2.79 o
   0 -11   9        5.57        4.03      2.62 o
   1 -11   9       25.37       19.63      2.02 o
   2 -11   9        2.29        0.83      0.99 o
   3 -11   9       10.94        9.72      1.43 o
   4 -11   9       11.94       11.61      1.59 o
   5 -11   9        0.01       -1.00      1.00 o
   6 -11   9       12.80       15.40      1.87 o
  -5 -10   9       11.90       14.47      3.13 o
  -4 -10   9        1.51        0.03      1.65 o
  -3 -10   9        0.31        1.73      1.61 o
  -2 -10   9        6.03        4.45      2.08 o
  -1 -10   9        7.62        8.37      1.31 o
   0 -10   9        1.30        0.94      0.78 o
   1 -10   9       92.54       86.42      2.82 o
   2 -10   9        1.72        2.06      1.00 o
   3 -10   9        8.92       10.36      1.80 o
   4 -10   9        1.16        1.93      1.06 o
   5 -10   9        2.26        2.86      1.06 o
   6 -10   9       31.37       32.67      2.37 o
   7 -10   9       13.59        6.97      2.78 o
  -6  -9   9        1.44        3.86      2.43 o
  -5  -9   9        8.10        4.15      2.34 o
  -4  -9   9       23.70       19.88      3.25 o
  -3  -9   9        1.20       -0.48      1.28 o
  -2  -9   9       56.79       59.27      2.67 o
  -1  -9   9        3.68        0.79      0.91 o
   0  -9   9       64.03       67.11      2.14 o
   1  -9   9      309.67      296.72      4.62 o
   2  -9   9        0.33        0.15      0.63 o
   3  -9   9        5.98        4.86      1.05 o
   4  -9   9       58.23       54.00      2.35 o
   5  -9   9       79.04       64.22      2.92 o
   6  -9   9        0.09        0.24      0.90 o
   7  -9   9        0.11        1.44      1.47 o
  -6  -8   9        3.32        3.13      2.18 o
  -5  -8   9        9.70        5.76      2.30 o
  -4  -8   9        0.97       -1.19      1.19 o
  -3  -8   9        3.75        4.14      1.16 o
  -2  -8   9        0.10       -0.67      0.69 o
  -1  -8   9      208.96      210.94      4.05 o
   0  -8   9        8.99        6.38      0.72 o
   1  -8   9      603.19      594.34     12.46 o
   2  -8   9      446.10      419.77      6.42 o
   3  -8   9        0.34       -0.25      0.93 o
   4  -8   9      357.42      318.26      5.63 o
   5  -8   9        0.78        3.55      1.02 o
   6  -8   9        0.30        1.28      1.26 o
   7  -8   9       13.00       17.89      1.91 o
  -7  -7   9        3.10        0.02      1.94 o
  -6  -7   9        2.56        2.35      2.09 o
  -5  -7   9        0.07       -1.16      1.47 o
  -4  -7   9        0.89        1.77      1.04 o
  -3  -7   9       43.38       42.65      1.92 o
  -2  -7   9      372.19      379.42      5.90 o
  -1  -7   9      350.25      324.43      4.32 o
   0  -7   9       57.48       63.98      1.43 o
   1  -7   9      625.29      621.94      7.21 o
   2  -7   9       18.62       22.38      1.31 o
   3  -7   9       46.15       37.38      1.56 o
   4  -7   9       24.93       28.72      1.83 o
   5  -7   9       97.97      101.05      2.95 o
   6  -7   9       24.35       19.89      2.18 o
   7  -7   9       13.16       14.30      1.32 o
   8  -7   9        0.08        0.32      1.09 o
  -7  -6   9        0.03        0.47      1.82 o
  -6  -6   9       26.35       24.11      3.64 o
  -5  -6   9        9.73       12.15      1.83 o
  -4  -6   9      196.66      190.32      4.77 o
  -3  -6   9      202.38      203.32      6.62 o
  -2  -6   9      125.99      124.22      2.89 o
  -1  -6   9       53.03       51.49      1.35 o
   0  -6   9     1069.81     1087.90      8.56 o
   1  -6   9        8.38       14.53      0.70 o
   2  -6   9       48.66       49.50      1.59 o
   3  -6   9       82.15       87.46      2.13 o
   4  -6   9       67.67       63.92      2.21 o
   5  -6   9      179.93      181.28      7.31 o
   6  -6   9        5.18        3.97      0.76 o
   7  -6   9        7.99       10.67      1.11 o
   8  -6   9        0.27        0.21      1.24 o
  -7  -5   9        5.88        2.51      2.05 o
  -6  -5   9        7.57        6.88      2.27 o
  -5  -5   9        1.80        0.37      2.09 o
  -4  -5   9       28.14       28.52      2.02 o
  -3  -5   9      328.64      314.72      5.60 o
  -2  -5   9      296.55      283.47      3.72 o
  -1  -5   9      301.22      298.78      2.89 o
   0  -5   9      686.79      686.15      5.14 o
   1  -5   9      136.25      126.73      1.87 o
   2  -5   9        4.04        5.95      0.55 o
   3  -5   9      408.39      403.17      5.12 o
   4  -5   9        2.06        1.78      1.44 o
   5  -5   9       78.99       75.27      2.47 o
   6  -5   9       26.37       27.21      1.76 o
   7  -5   9       17.60       14.20      1.23 o
   8  -5   9        0.32        0.44      0.86 o
  -8  -4   9        2.01        4.12      2.28 o
  -7  -4   9       10.44        9.52      2.73 o
  -6  -4   9        1.73        1.97      1.24 o
  -5  -4   9      181.42      161.57      4.53 o
  -4  -4   9       27.86       22.63      2.54 o
  -3  -4   9       15.32       13.61      1.14 o
  -2  -4   9      535.25      530.08      5.71 o
  -1  -4   9     3131.71     3350.91     19.60 o
   0  -4   9       88.33      125.01      1.37 o
   1  -4   9      365.99      339.38      2.95 o
   2  -4   9      236.13      283.40      3.02 o
   3  -4   9      133.87      132.25      1.73 o
   4  -4   9       37.94       41.81      1.28 o
   5  -4   9      138.46      142.78      2.74 o
   6  -4   9       44.22       39.73      2.06 o
   7  -4   9       14.46       13.94      1.32 o
   8  -4   9        0.08        5.64      2.13 o
  -8  -3   9       10.74       11.77      3.01 o
  -7  -3   9        0.53        0.79      1.11 o
  -6  -3   9       39.58       35.69      2.49 o
  -5  -3   9       13.24       19.95      2.90 o
  -4  -3   9      107.27      105.36      2.75 o
  -3  -3   9      347.42      375.28      4.47 o
  -2  -3   9      260.02      258.74      3.31 o
  -1  -3   9     1065.46     1054.41      7.20 o
   0  -3   9       22.58       22.69      0.51 o
   1  -3   9      205.92      190.29      1.93 o
   2  -3   9      166.69      185.38      2.04 o
   3  -3   9        2.27        0.23      0.25 o
   4  -3   9       20.01       23.27      1.02 o
   5  -3   9      345.19      334.36      4.49 o
   6  -3   9        0.85        1.41      0.93 o
   7  -3   9       14.28       15.05      1.54 o
   8  -3   9        8.29        6.28      1.07 o
  -8  -2   9        4.85        7.08      1.66 o
  -7  -2   9        0.00        0.00      0.80 o
  -6  -2   9       20.71       20.87      2.13 o
  -5  -2   9      132.82      136.48      4.07 o
  -4  -2   9      577.74      562.44      7.76 o
  -3  -2   9       11.06       12.16      0.90 o
  -2  -2   9      504.77      483.09      4.73 o
  -1  -2   9       22.33       22.73      0.56 o
   0  -2   9      143.01      141.21      1.37 o
   1  -2   9       74.53       72.82      0.92 o
   2  -2   9        0.29       -0.22      0.22 o
   3  -2   9      328.55      302.53      2.86 o
   4  -2   9       65.31       66.37      1.38 o
   5  -2   9       47.93       46.88      1.36 o
   6  -2   9       18.94       19.88      1.76 o
   7  -2   9        9.64       11.45      1.19 o
   8  -2   9       27.92       34.28      2.15 o
  -8  -1   9       30.65       36.75      2.53 o
  -7  -1   9       21.10       23.21      3.13 o
  -6  -1   9      175.73      181.36      4.08 o
  -5  -1   9       45.11       43.27      1.90 o
  -4  -1   9      113.92       95.81      2.20 o
  -3  -1   9       30.68       34.03      0.97 o
  -2  -1   9       10.78        6.34      0.39 o
  -1  -1   9      113.10      137.68      1.41 o
   0  -1   9      384.95      335.25      2.77 o
   1  -1   9        1.89        6.69      0.37 o
   2  -1   9      875.70      892.42      6.47 o
   3  -1   9        0.67        1.98      0.29 o
   4  -1   9      144.80      143.90      2.11 o
   5  -1   9        5.24        5.78      0.91 o
   6  -1   9       23.07       27.39      2.72 o
   7  -1   9       12.92       12.14      1.89 o
   8  -1   9        0.38       -0.15      0.79 o
  -8   0   9        0.03       -0.91      1.05 o
  -7   0   9        1.57        1.97      0.97 o
  -6   0   9      120.24      129.20      3.41 o
  -5   0   9      101.64      101.73      2.78 o
  -4   0   9      324.13      312.62      4.36 o
  -3   0   9      327.66      356.28      3.37 o
  -2   0   9       36.35       42.01      0.84 o
  -1   0   9      199.55      211.15      2.04 o
   0   0   9     1578.84     1557.32     10.16 o
   1   0   9       27.68       25.47      0.89 o
   2   0   9       51.02       49.92      1.02 o
   3   0   9        1.36        0.17      0.55 o
   4   0   9      143.42      146.29      2.39 o
   5   0   9       10.80       10.83      1.37 o
   6   0   9       37.37       38.34      2.28 o
   7   0   9        1.99        1.37      0.94 o
   8   0   9        8.56        3.12      1.28 o
  -8   1   9       12.91       14.70      1.74 o
  -7   1   9       18.13       20.92      1.82 o
  -6   1   9        3.00        2.94      0.95 o
  -5   1   9        0.17       -0.54      0.54 o
  -4   1   9       93.19       78.84      1.67 o
  -3   1   9      287.76      271.36      3.01 o
  -2   1   9        6.10        2.55      0.37 o
  -1   1   9      105.60      108.61      1.41 o
   0   1   9      295.11      367.11      3.08 o
   1   1   9      290.19      271.42      2.48 o
   2   1   9        6.95        2.52      0.37 o
   3   1   9      457.18      466.42      5.18 o
   4   1   9        0.95        0.66      0.81 o
   5   1   9        0.41       -0.42      0.60 o
   6   1   9       33.97       36.46      2.27 o
   7   1   9        3.20        3.22      1.09 o
  -8   2   9       18.98       18.48      1.88 o
  -7   2   9       25.42       19.90      1.82 o
  -6   2   9        9.15        8.02      1.17 o
  -5   2   9       25.86       28.50      1.64 o
  -4   2   9      122.16      127.93      2.22 o
  -3   2   9      757.17      738.90      7.82 o
  -2   2   9        6.01        7.90      0.57 o
  -1   2   9        3.57        2.83      0.41 o
   0   2   9       54.43       50.36      0.99 o
   1   2   9      138.96      153.49      1.76 o
   2   2   9       90.37       88.14      1.55 o
   3   2   9       34.54       29.21      1.24 o
   4   2   9       29.95       26.04      1.33 o
   5   2   9       59.59       57.58      1.96 o
   6   2   9        0.73        1.31      0.86 o
   7   2   9        0.15        0.70      1.00 o
  -8   3   9        3.48        5.19      1.31 o
  -7   3   9       29.98       30.20      3.79 o
  -6   3   9        0.88        1.48      0.84 o
  -5   3   9       10.23       12.23      1.22 o
  -4   3   9       11.78       10.42      0.89 o
  -3   3   9      119.61      124.04      2.43 o
  -2   3   9       21.72       28.02      0.97 o
  -1   3   9      209.27      205.58      2.23 o
   0   3   9        0.91        2.08      0.40 o
   1   3   9      214.26      218.31      2.42 o
   2   3   9       26.96       28.62      1.19 o
   3   3   9       28.11       28.68      1.29 o
   4   3   9        0.45        0.84      0.61 o
   5   3   9        9.04        9.91      1.22 o
   6   3   9        0.30        1.11      0.92 o
   7   3   9        0.26        1.00      1.11 o
  -8   4   9       13.17       16.58      2.82 o
  -7   4   9       24.97       21.61      4.54 o
  -6   4   9       40.28       42.00      6.07 o
  -5   4   9      125.98      120.07      3.15 o
  -4   4   9       11.70        8.30      1.43 o
  -3   4   9      343.66      331.28      4.60 o
  -2   4   9        0.48        0.44      0.59 o
  -1   4   9      720.35      678.72      6.04 o
   0   4   9       13.17       14.48      0.73 o
   1   4   9       90.48       98.02      2.12 o
   2   4   9       85.88       77.22      1.94 o
   3   4   9      228.96      228.28      4.01 o
   4   4   9        4.51        3.23      0.83 o
   5   4   9        7.33        6.83      1.21 o
   6   4   9        5.84        3.42      1.11 o
   7   4   9       10.06       12.23      1.54 o
  -8   5   9        0.42        1.05      1.39 o
  -7   5   9        0.12        0.37      2.25 o
  -6   5   9       46.84       43.07      2.75 o
  -5   5   9       39.10       31.26      1.91 o
  -4   5   9       77.88       67.41      2.35 o
  -3   5   9      208.85      200.32      3.51 o
  -2   5   9      457.26      441.86      5.67 o
  -1   5   9       25.34       27.98      1.38 o
   0   5   9      307.92      298.03      4.19 o
   1   5   9        7.96        5.68      0.77 o
   2   5   9      153.26      160.22      3.32 o
   3   5   9      176.47      184.72      4.51 o
   4   5   9       15.95       14.07      1.36 o
   5   5   9       13.78       13.90      1.38 o
   6   5   9       12.40        9.74      1.74 o
  -7   6   9        5.81        4.54      1.60 o
  -6   6   9       48.16       45.40      2.35 o
  -5   6   9       11.91        8.66      1.28 o
  -4   6   9       52.74       60.26      2.35 o
  -3   6   9       53.63       50.47      3.35 o
  -2   6   9       93.33       80.93      2.22 o
  -1   6   9       72.87       75.82      2.08 o
   0   6   9       11.52        5.29      1.91 o
   1   6   9        0.30        0.03      0.72 o
   2   6   9       18.52       33.57      1.78 o
   3   6   9      147.93      153.39      3.55 o
   4   6   9       49.49       56.59      2.39 o
   5   6   9        0.01        0.86      0.93 o
   6   6   9        0.00       -0.70      1.29 o
  -7   7   9       10.95        6.17      1.78 o
  -6   7   9       16.35       18.25      2.34 o
  -5   7   9       14.84       17.35      1.72 o
  -4   7   9      113.88      117.89      3.41 o
  -3   7   9       39.41       32.21      2.76 o
  -2   7   9       30.21       30.38      1.58 o
  -1   7   9        0.23       -0.06      0.98 o
   0   7   9      170.67      167.89      4.73 o
   1   7   9        4.32        1.39      2.13 o
   2   7   9       97.64       97.58      2.89 o
   3   7   9       17.66       15.91      1.56 o
   4   7   9        0.86        0.67      1.02 o
   5   7   9        4.46        3.24      1.25 o
  -6   8   9       32.19       32.88      2.41 o
  -5   8   9        6.34        8.50      1.60 o
  -4   8   9        4.26        3.46      1.16 o
  -3   8   9        1.37        2.20      1.00 o
  -2   8   9        1.22        0.21      0.83 o
  -1   8   9       19.77       22.51      3.84 o
   0   8   9        5.62        6.09      1.41 o
   1   8   9       40.41       35.06      2.58 o
   2   8   9        0.41        1.30      1.14 o
   3   8   9        0.00       -0.69      1.38 o
   4   8   9        4.11        3.00      1.32 o
  -6   9   9       12.69       10.74      1.68 o
  -5   9   9        6.72        7.55      1.49 o
  -4   9   9        3.43        0.66      1.44 o
  -3   9   9        2.97        0.36      1.23 o
  -2   9   9       44.74       44.24      2.87 o
  -1   9   9       10.07       13.94      3.79 o
   0   9   9        1.74        3.49      1.35 o
   1   9   9        7.76        5.71      1.60 o
   2   9   9        0.53        1.30      1.28 o
   3   9   9       10.94       12.55      1.86 o
  -5  10   9       15.99       15.14      1.56 o
  -4  10   9        0.20        1.05      1.02 o
  -3  10   9       12.00       16.31      2.27 o
  -2  10   9        0.84        2.44      1.48 o
  -1  10   9        5.19        4.41      1.55 o
   0  10   9        0.55        0.08      1.16 o
   1  10   9        2.45        5.58      1.58 o
   2  10   9        3.21        3.69      1.96 o
  -3  11   9       15.77       19.14      4.07 o
  -2  11   9        0.12        3.39      1.50 o
  -1  11   9        0.34        3.51      1.47 o
   0  11   9       10.74        8.72      1.92 o
   1  11   9        4.49        4.40      1.70 o
   1 -14  10        0.31       -0.08      1.58 o
   2 -14  10        9.67       14.20      2.24 o
  -2 -13  10        0.93        3.66      2.02 o
   0 -13  10       18.00       18.17      2.88 o
   1 -13  10        0.27        1.78      1.78 o
   2 -13  10        4.25        5.11      1.62 o
   3 -13  10        1.83        5.69      1.46 o
   4 -13  10        4.69        2.84      1.41 o
  -3 -12  10        6.51        5.97      2.40 o
  -2 -12  10        1.27        1.37      1.66 o
  -1 -12  10        6.30        8.29      2.01 o
   0 -12  10        1.31        0.12      1.50 o
   1 -12  10        3.31        2.93      1.34 o
   2 -12  10        2.69        4.63      1.27 o
   3 -12  10       10.60       12.46      1.70 o
   4 -12  10       10.92       10.49      1.86 o
   5 -12  10       28.63       32.82      2.54 o
  -4 -11  10        0.00        0.59      1.81 o
  -3 -11  10        0.08        1.53      1.83 o
  -2 -11  10        0.83        3.24      1.75 o
  -1 -11  10        1.17        1.16      0.96 o
   0 -11  10       11.48       15.60      2.52 o
   1 -11  10       25.60       27.61      2.33 o
   2 -11  10       40.33       43.34      2.69 o
   3 -11  10        5.66        6.79      1.30 o
   4 -11  10        8.39        6.00      1.35 o
   5 -11  10        5.22        3.19      1.23 o
   6 -11  10        0.01        0.28      1.19 o
  -5 -10  10        0.07        0.08      1.84 o
  -4 -10  10        1.02        1.70      1.93 o
  -3 -10  10        0.07        0.54      1.49 o
  -2 -10  10       33.95       36.83      2.39 o
  -1 -10  10       77.28       73.83      2.94 o
   0 -10  10       79.59       82.79      3.03 o
   1 -10  10        0.02        0.21      1.35 o
   2 -10  10        0.27       -0.75      0.83 o
   3 -10  10        0.13        1.90      0.98 o
   4 -10  10        3.30        1.42      1.18 o
   5 -10  10        0.63       -0.59      0.91 o
   6 -10  10        4.79        7.63      1.46 o
  -6  -9  10        0.02       -0.26      1.80 o
  -5  -9  10        7.36        7.22      2.40 o
  -4  -9  10        5.46        5.51      2.18 o
  -3  -9  10        0.13       -0.05      0.97 o
  -2  -9  10       22.92       23.12      1.98 o
  -1  -9  10       22.21       26.47      2.71 o
   0  -9  10       56.03       53.69      1.94 o
   1  -9  10       85.17       85.66      3.39 o
   2  -9  10       57.36       44.13      2.07 o
   3  -9  10        2.06        0.59      0.94 o
   4  -9  10       48.26       59.72      2.49 o
   5  -9  10      117.46      125.11      3.57 o
   6  -9  10        0.24       -0.06      0.95 o
   7  -9  10        2.52        3.18      1.63 o
  -6  -8  10        0.68       -0.06      1.77 o
  -5  -8  10       37.72       41.83      4.10 o
  -4  -8  10        1.11       -0.82      1.40 o
  -3  -8  10        0.33        0.55      0.89 o
  -2  -8  10       29.27       31.64      1.77 o
  -1  -8  10       28.61       24.37      1.84 o
   0  -8  10       11.74        9.44      0.81 o
   1  -8  10       35.63       34.22      1.67 o
   2  -8  10       51.29       52.43      1.87 o
   3  -8  10       78.68       92.61      2.86 o
   4  -8  10      119.62      126.71      3.37 o
   5  -8  10        6.01        3.04      1.02 o
   6  -8  10       19.27       17.34      2.30 o
   7  -8  10       20.58       18.75      2.62 o
  -7  -7  10       10.20        6.60      2.73 o
  -6  -7  10       18.09       25.03      3.85 o
  -5  -7  10        9.43       10.59      2.65 o
  -4  -7  10       21.74       21.41      2.24 o
  -3  -7  10       12.35       13.79      2.73 o
  -2  -7  10      141.06      141.59      3.30 o
  -1  -7  10        7.26        7.24      1.16 o
   0  -7  10      231.99      236.31      2.80 o
   1  -7  10      237.49      229.97      3.70 o
   2  -7  10     1019.91      990.20     10.59 o
   3  -7  10       15.54       13.51      1.66 o
   4  -7  10        4.98        3.15      0.97 o
   5  -7  10      162.65      151.88      5.99 o
   6  -7  10       15.13       15.79      2.11 o
   7  -7  10        0.23        1.11      0.73 o
  -7  -6  10        0.01       -0.14      1.68 o
  -6  -6  10       21.89       27.42      3.96 o
  -5  -6  10        0.04       -0.47      1.33 o
  -4  -6  10        4.71        3.72      1.09 o
  -3  -6  10      630.87      624.39      8.62 o
  -2  -6  10      163.77      169.19      4.85 o
  -1  -6  10      108.17      114.93      1.93 o
   0  -6  10       32.55       34.83      1.02 o
   1  -6  10      167.28      151.53      2.35 o
   2  -6  10       34.27       29.20      1.35 o
   3  -6  10      102.77      106.59      2.42 o
   4  -6  10      106.47      104.31      2.83 o
   5  -6  10       14.66        9.50      1.55 o
   6  -6  10        9.57       11.32      1.40 o
   7  -6  10       19.10       18.67      1.44 o
   8  -6  10       13.60       17.98      1.61 o
  -7  -5  10        9.17        7.24      2.53 o
  -6  -5  10        3.78        4.77      1.33 o
  -5  -5  10        0.10       -0.74      0.74 o
  -4  -5  10      376.83      392.17      7.47 o
  -3  -5  10       83.16       73.78      2.34 o
  -2  -5  10       45.53       50.05      1.62 o
  -1  -5  10      199.50      196.78      2.01 o
   0  -5  10      117.84      148.39      1.86 o
   1  -5  10      410.89      406.01      4.07 o
   2  -5  10       41.06       38.51      1.19 o
   3  -5  10       22.12       22.72      1.22 o
   4  -5  10        1.76        3.07      0.67 o
   5  -5  10        4.07        4.46      1.01 o
   6  -5  10       12.18       10.60      1.08 o
   7  -5  10        7.49        8.05      1.01 o
   8  -5  10       17.53       13.70      1.51 o
  -8  -4  10        2.05        1.86      2.10 o
  -7  -4  10        4.23        2.41      1.93 o
  -6  -4  10        0.37        1.50      1.06 o
  -5  -4  10       98.92      101.94      5.18 o
  -4  -4  10        8.07        5.21      0.92 o
  -3  -4  10       35.52       38.50      2.96 o
  -2  -4  10        5.08        6.42      0.66 o
  -1  -4  10     1485.68     1590.04     10.33 o
   0  -4  10       86.09       92.00      1.18 o
   1  -4  10       75.11       69.05      1.20 o
   2  -4  10       52.01       62.46      1.18 o
   3  -4  10       74.73       72.06      1.53 o
   4  -4  10      121.49      108.87      2.14 o
   5  -4  10       20.37       24.93      3.62 o
   6  -4  10        0.12       -0.20      0.76 o
   7  -4  10       10.76        9.98      1.73 o
   8  -4  10       22.71       29.22      1.91 o
  -8  -3  10        3.12        3.20      1.42 o
  -7  -3  10        3.27        2.31      1.29 o
  -6  -3  10        2.51        2.07      1.10 o
  -5  -3  10        1.26        0.80      0.90 o
  -4  -3  10      131.75      135.14      6.42 o
  -3  -3  10      172.43      167.20      3.41 o
  -2  -3  10       25.55       25.36      1.00 o
  -1  -3  10       21.05       13.30      0.57 o
   0  -3  10      186.69      153.36      1.43 o
   1  -3  10      186.88      190.24      2.11 o
   2  -3  10      115.81      105.43      1.51 o
   3  -3  10        1.67        0.39      0.33 o
   4  -3  10       17.79       16.72      0.85 o
   5  -3  10      200.58      189.35      3.58 o
   6  -3  10       53.49       49.95      1.97 o
   7  -3  10        8.93        8.00      1.12 o
   8  -3  10        3.06        2.51      0.91 o
  -8  -2  10        6.88        4.22      1.45 o
  -7  -2  10        0.01       -0.77      0.77 o
  -6  -2  10      201.49      187.18      4.23 o
  -5  -2  10        0.07        0.42      0.66 o
  -4  -2  10      208.84      208.27      4.09 o
  -3  -2  10       62.17       67.71      1.80 o
  -2  -2  10        5.91        7.78      0.59 o
  -1  -2  10      242.65      235.35      2.47 o
   0  -2  10       92.29       95.13      1.23 o
   1  -2  10      827.44      826.73      5.45 o
   2  -2  10       59.91       56.23      1.06 o
   3  -2  10       12.08       13.44      0.73 o
   4  -2  10       14.32       10.68      0.71 o
   5  -2  10       83.76       79.73      2.48 o
   6  -2  10       19.53       19.15      1.40 o
   7  -2  10        7.04        6.01      1.13 o
   8  -2  10       15.18       13.69      1.60 o
  -8  -1  10        5.35        6.19      1.30 o
  -7  -1  10       75.64       66.67      2.69 o
  -6  -1  10       13.49       16.38      1.59 o
  -5  -1  10       16.54       14.75      1.38 o
  -4  -1  10       57.65       49.16      1.68 o
  -3  -1  10      776.43      727.19      6.59 o
  -2  -1  10      851.34      898.95      6.88 o
  -1  -1  10      136.76      151.20      1.56 o
   0  -1  10      273.45      254.44      2.34 o
   1  -1  10       83.48      106.63      1.33 o
   2  -1  10        0.74        0.83      0.26 o
   3  -1  10        0.09       -0.32      0.32 o
   4  -1  10       50.21       43.87      3.47 o
   5  -1  10        2.32        1.69      0.85 o
   6  -1  10       33.44       34.62      1.62 o
   7  -1  10        3.40        0.82      0.90 o
   8  -1  10        0.22       -0.37      0.69 o
  -8   0  10        0.05       -0.22      0.93 o
  -7   0  10        6.36        7.12      1.25 o
  -6   0  10       64.82       63.58      4.84 o
  -5   0  10        0.31        0.69      0.70 o
  -4   0  10       93.77       93.71      2.22 o
  -3   0  10      502.00      531.84      5.32 o
  -2   0  10      131.30      135.01      1.76 o
  -1   0  10       15.00       10.83      0.57 o
   0   0  10       68.39       84.21      1.22 o
   1   0  10      251.39      225.04      2.31 o
   2   0  10       96.20      103.10      1.43 o
   3   0  10      176.48      172.67      2.74 o
   4   0  10       95.68       90.09      2.98 o
   5   0  10        1.63        1.80      0.87 o
   6   0  10       34.10       31.68      2.13 o
   7   0  10        0.80        0.65      0.88 o
  -8   1  10        1.71        1.67      1.07 o
  -7   1  10        0.42        0.36      1.39 o
  -6   1  10       26.84       28.64      1.98 o
  -5   1  10        0.02       -0.51      0.60 o
  -4   1  10        9.63        8.59      0.88 o
  -3   1  10       15.90       22.34      1.00 o
  -2   1  10       86.49       93.29      1.59 o
  -1   1  10      207.22      187.83      2.03 o
   0   1  10     1228.74     1354.33      9.15 o
   1   1  10      257.55      257.10      2.47 o
   2   1  10      256.12      238.62      2.79 o
   3   1  10      349.30      334.51      4.18 o
   4   1  10        4.48        5.93      0.93 o
   5   1  10        1.61        2.51      0.87 o
   6   1  10       30.00       31.83      2.70 o
   7   1  10       11.66       11.91      2.44 o
  -8   2  10       51.21       59.91      4.34 o
  -7   2  10        7.72       11.60      1.47 o
  -6   2  10       25.69       24.36      3.01 o
  -5   2  10       40.67       43.50      1.94 o
  -4   2  10        0.57       -0.37      0.37 o
  -3   2  10        1.64        0.60      0.47 o
  -2   2  10       34.14       24.53      0.91 o
  -1   2  10      120.32      146.46      1.81 o
   0   2  10      421.11      412.04      3.72 o
   1   2  10        1.14        2.65      0.41 o
   2   2  10       10.11        9.08      0.76 o
   3   2  10       41.06       47.78      1.49 o
   4   2  10       16.97       15.49      1.19 o
   5   2  10        0.83        0.56      0.97 o
   6   2  10       10.17        9.87      1.29 o
   7   2  10        0.39        0.58      1.01 o
  -8   3  10        0.79       -0.43      0.96 o
  -7   3  10        4.68        3.82      1.51 o
  -6   3  10       32.49       34.24      2.52 o
  -5   3  10      109.70      103.42      3.62 o
  -4   3  10      116.15      105.92      2.73 o
  -3   3  10      132.62      122.11      2.50 o
  -2   3  10       18.42       17.43      1.51 o
  -1   3  10      261.31      241.54      2.69 o
   0   3  10       33.53       36.04      0.99 o
   1   3  10        0.51        0.57      0.52 o
   2   3  10       15.30       13.41      0.94 o
   3   3  10       13.34       11.77      1.09 o
   4   3  10       55.58       62.80      2.07 o
   5   3  10       25.78       28.11      2.33 o
   6   3  10       29.19       28.55      2.00 o
   7   3  10        3.31        5.95      1.23 o
  -8   4  10        2.59        2.70      1.55 o
  -7   4  10       39.42       38.89      2.91 o
  -6   4  10       48.38       49.07      2.85 o
  -5   4  10      139.28      125.93      3.26 o
  -4   4  10       93.47       94.25      3.30 o
  -3   4  10      244.69      257.31      3.98 o
  -2   4  10       45.82       45.04      1.80 o
  -1   4  10      140.38      129.92      2.40 o
   0   4  10       31.02       24.82      0.91 o
   1   4  10        8.84        8.26      0.85 o
   2   4  10        3.24        6.41      0.81 o
   3   4  10       90.75       95.92      2.58 o
   4   4  10       12.21       11.87      1.22 o
   5   4  10        9.89       12.09      1.44 o
   6   4  10        0.49        1.37      1.08 o
  -7   5  10        2.15        1.34      1.42 o
  -6   5  10        3.15        2.60      1.38 o
  -5   5  10        9.90       10.86      1.73 o
  -4   5  10        6.57        9.91      1.56 o
  -3   5  10       26.51       26.15      1.47 o
  -2   5  10      416.78      415.02      5.53 o
  -1   5  10       17.96       15.56      1.17 o
   0   5  10       22.22       22.17      1.71 o
   1   5  10       11.17       14.88      1.11 o
   2   5  10        0.98        1.35      0.71 o
   3   5  10       36.06       35.27      1.81 o
   4   5  10       48.38       44.62      2.03 o
   5   5  10       23.66       25.92      2.08 o
   6   5  10        2.38        2.23      1.34 o
  -7   6  10       10.99       11.41      3.95 o
  -6   6  10        8.73        8.25      1.81 o
  -5   6  10        3.43        1.43      0.99 o
  -4   6  10       21.92       23.34      2.64 o
  -3   6  10       10.01       12.14      1.43 o
  -2   6  10        8.18        9.67      1.03 o
  -1   6  10       69.30       76.91      2.39 o
   0   6  10      121.67      118.78      3.74 o
   1   6  10        3.09        4.42      0.98 o
   2   6  10        2.01        3.28      1.26 o
   3   6  10        2.71        2.46      1.04 o
   4   6  10      115.76      119.98      3.36 o
   5   6  10        0.13        1.67      0.97 o
  -7   7  10       12.49       10.98      2.13 o
  -6   7  10       15.60       17.44      1.83 o
  -5   7  10        0.09        1.03      1.02 o
  -4   7  10       86.22       75.86      2.75 o
  -3   7  10        8.83       11.90      1.42 o
  -2   7  10       52.06       53.91      2.24 o
  -1   7  10        1.64        2.50      1.12 o
   0   7  10       42.06       41.17      6.86 o
   1   7  10        7.37        8.21      1.80 o
   2   7  10       10.22       13.63      2.24 o
   3   7  10        0.54        2.50      1.58 o
   4   7  10       13.92       12.44      1.54 o
   5   7  10        3.05        3.43      1.36 o
  -6   8  10        8.14        9.60      1.58 o
  -5   8  10        0.30        0.05      1.03 o
  -4   8  10       48.89       54.40      2.55 o
  -3   8  10        0.41       -0.84      0.84 o
  -2   8  10       35.11       36.56      2.70 o
  -1   8  10       24.04       18.45      2.09 o
   0   8  10        0.09       -0.80      1.03 o
   1   8  10       18.99       17.30      2.16 o
   2   8  10       15.71       16.54      2.09 o
   3   8  10        4.10        4.94      2.75 o
   4   8  10       15.36       18.18      1.85 o
  -5   9  10        8.04        7.40      1.49 o
  -4   9  10        0.59       -1.17      1.17 o
  -3   9  10        5.42        5.08      1.27 o
  -2   9  10       79.04       84.01      5.19 o
  -1   9  10        3.43        5.96      1.56 o
   0   9  10       11.96       15.23      2.08 o
   1   9  10       16.55       17.00      3.09 o
   2   9  10       23.59       25.28      4.79 o
   3   9  10        9.07       11.13      2.06 o
  -4  10  10        3.02        1.46      0.92 o
  -3  10  10        4.41        6.67      1.77 o
  -2  10  10        3.73        7.21      2.90 o
  -1  10  10        5.84        5.85      1.62 o
   0  10  10        0.41        0.21      1.62 o
   1  10  10       16.19       20.86      2.43 o
   2  10  10       10.82       10.08      4.42 o
  -2  11  10        0.38        1.46      1.42 o
  -1  11  10       10.36       12.05      4.33 o
   1 -14  11       36.90       46.19      4.02 o
   2 -14  11        1.12        0.91      2.05 o
   0 -13  11       11.29        9.01      2.19 o
   1 -13  11        8.72       10.87      2.54 o
   2 -13  11        4.27        6.89      1.77 o
   3 -13  11        2.37        1.65      1.28 o
   4 -13  11       19.33       20.28      2.18 o
  -3 -12  11        0.01        3.00      2.08 o
  -2 -12  11        2.76        2.40      1.84 o
  -1 -12  11       12.65       16.62      2.66 o
   0 -12  11       23.35       24.53      3.16 o
   1 -12  11        1.58        2.21      1.64 o
   2 -12  11       65.28       64.51      7.04 o
   3 -12  11        0.14        0.45      1.11 o
   4 -12  11        1.53        1.58      1.22 o
   5 -12  11        6.18        8.38      1.98 o
  -4 -11  11       17.21       20.76      3.60 o
  -3 -11  11        1.26        0.55      1.65 o
  -2 -11  11       18.26       17.71      2.19 o
  -1 -11  11        9.67        9.46      2.03 o
   0 -11  11        3.15        2.43      1.58 o
   1 -11  11       50.01       49.50      3.69 o
   2 -11  11        3.70        3.02      1.11 o
   3 -11  11        0.67       -0.27      0.94 o
   4 -11  11       13.59       18.89      1.88 o
   5 -11  11        0.11       -0.49      1.06 o
   6 -11  11       67.01       80.10      3.57 o
  -5 -10  11        1.35        4.99      2.27 o
  -4 -10  11       18.54       24.69      3.80 o
  -3 -10  11        6.93        7.90      2.23 o
  -2 -10  11        1.37        2.00      1.07 o
  -1 -10  11       19.62       21.89      1.94 o
   0 -10  11        8.02       12.74      2.22 o
   1 -10  11      142.10      139.92      3.57 o
   2 -10  11       33.52       39.00      2.10 o
   3 -10  11       50.75       57.24      2.51 o
   4 -10  11        1.79        0.55      1.05 o
   5 -10  11        0.29       -0.43      1.00 o
   6 -10  11        1.01        2.44      1.17 o
  -6  -9  11        0.39        3.23      2.30 o
  -5  -9  11        1.88        0.13      1.86 o
  -4  -9  11        3.08        2.85      1.90 o
  -3  -9  11        1.18        0.94      0.89 o
  -2  -9  11        3.49        2.24      1.02 o
  -1  -9  11        0.42        0.19      0.89 o
   0  -9  11      125.45      113.42      4.88 o
   1  -9  11       35.13       26.16      1.53 o
   2  -9  11        0.19        0.42      0.87 o
   3  -9  11       78.16       76.00      2.70 o
   4  -9  11      114.09      116.31      3.43 o
   5  -9  11       53.98       55.10      4.77 o
   6  -9  11       11.62       18.04      1.83 o
   7  -9  11       13.13       18.41      2.03 o
  -6  -8  11        0.12        0.16      1.89 o
  -5  -8  11        0.88        0.64      1.72 o
  -4  -8  11        1.27        0.24      1.24 o
  -3  -8  11       23.28       17.61      1.82 o
  -2  -8  11      181.57      190.59     12.92 o
  -1  -8  11      262.85      258.75      5.37 o
   0  -8  11        0.01       -0.61      0.61 o
   1  -8  11       48.43       41.59      2.63 o
   2  -8  11        0.45        0.17      0.62 o
   3  -8  11        0.87        0.71      0.80 o
   4  -8  11       36.61       31.42      2.65 o
   5  -8  11        2.34        1.48      0.96 o
   6  -8  11        2.64        2.46      1.42 o
   7  -8  11        9.54       13.59      1.76 o
  -6  -7  11        0.48        0.48      1.81 o
  -5  -7  11        0.12       -0.52      1.54 o
  -4  -7  11       22.50       21.29      2.07 o
  -3  -7  11       40.78       42.16      1.96 o
  -2  -7  11       12.99       14.48      1.34 o
  -1  -7  11       11.05       14.04      1.23 o
   0  -7  11        0.68        0.14      0.54 o
   1  -7  11       25.16       32.75      1.48 o
   2  -7  11       23.64       24.58      1.42 o
   3  -7  11       44.49       37.38      2.27 o
   4  -7  11        2.65        2.59      1.35 o
   5  -7  11        0.07        0.47      0.89 o
   6  -7  11        1.08        2.79      1.08 o
   7  -7  11        0.07       -0.51      0.69 o
  -7  -6  11        8.65        9.24      2.82 o
  -6  -6  11       17.45       20.74      3.51 o
  -5  -6  11        9.08        8.58      1.57 o
  -4  -6  11       60.53       60.77      2.84 o
  -3  -6  11       12.65       14.34      1.35 o
  -2  -6  11        0.06        0.36      0.75 o
  -1  -6  11      340.39      338.37      5.04 o
   0  -6  11       78.70       78.53      1.45 o
   1  -6  11        9.02        9.65      0.92 o
   2  -6  11      207.31      193.73      3.35 o
   3  -6  11        0.02        0.51      0.57 o
   4  -6  11        7.20       10.35      1.62 o
   5  -6  11       46.12       40.29      1.71 o
   6  -6  11        0.96       -0.59      0.83 o
   7  -6  11        7.79        8.31      1.08 o
  -7  -5  11        2.20       -0.71      1.64 o
  -6  -5  11       24.81       25.51      2.44 o
  -5  -5  11        0.30        0.55      0.94 o
  -4  -5  11      163.77      155.36      4.79 o
  -3  -5  11        8.88        5.30      0.98 o
  -2  -5  11       50.35       44.72      1.83 o
  -1  -5  11      266.64      253.56      2.43 o
   0  -5  11      501.01      492.58      4.61 o
   1  -5  11      904.11      893.26      6.94 o
   2  -5  11     1853.45     1856.28     14.80 o
   3  -5  11       65.37       78.60      1.98 o
   4  -5  11       97.18       87.31      2.19 o
   5  -5  11       23.65       25.82      1.79 o
   6  -5  11       19.55       14.96      1.38 o
   7  -5  11        0.50       -0.03      0.71 o
  -7  -4  11        1.96        3.46      2.05 o
  -6  -4  11        2.07        1.81      1.12 o
  -5  -4  11        0.03       -0.11      0.86 o
  -4  -4  11      171.69      167.07      6.32 o
  -3  -4  11       31.02       29.95      1.59 o
  -2  -4  11      300.73      295.94      3.88 o
  -1  -4  11      181.42      185.42      2.11 o
   0  -4  11       55.18       53.51      0.87 o
   1  -4  11     1063.03     1026.51      7.70 o
   2  -4  11       34.35       29.25      1.04 o
   3  -4  11       14.58       14.01      0.85 o
   4  -4  11       82.28       78.94      2.21 o
   5  -4  11       46.94       46.90      2.09 o
   6  -4  11       23.84       27.85      2.51 o
   7  -4  11        2.27        2.07      1.00 o
   8  -4  11       44.74       53.00      2.30 o
  -8  -3  11        2.47        1.29      1.33 o
  -7  -3  11        0.86        1.71      1.10 o
  -6  -3  11        0.91       -0.83      0.95 o
  -5  -3  11        1.34        1.88      1.01 o
  -4  -3  11        0.04        0.53      0.64 o
  -3  -3  11       78.70       66.36      2.15 o
  -2  -3  11      275.38      276.68      3.65 o
  -1  -3  11        3.78       11.12      0.52 o
   0  -3  11      135.95      153.52      1.56 o
   1  -3  11       93.65      113.24      1.59 o
   2  -3  11      464.02      483.70      4.22 o
   3  -3  11      130.10      131.17      2.09 o
   4  -3  11      155.25      152.60      3.50 o
   5  -3  11       80.30       83.30      2.22 o
   6  -3  11       18.54       12.91      1.26 o
   7  -3  11        0.00        1.26      0.75 o
   8  -3  11        0.02       -0.85      1.55 o
  -8  -2  11        1.75        0.78      1.03 o
  -7  -2  11       35.13       35.25      2.35 o
  -6  -2  11      259.92      262.30      5.18 o
  -5  -2  11       42.25       46.72      2.08 o
  -4  -2  11      257.22      229.57      3.76 o
  -3  -2  11      475.34      431.30      5.37 o
  -2  -2  11      143.81      128.61      1.99 o
  -1  -2  11      803.07      851.71      5.96 o
   0  -2  11      415.42      492.20      3.90 o
   1  -2  11        0.64        1.45      0.31 o
   2  -2  11      145.99      169.08      2.05 o
   3  -2  11       16.03       15.69      1.04 o
   4  -2  11       43.29       42.71      1.48 o
   5  -2  11        3.08        3.62      0.89 o
   6  -2  11        0.74        0.26      0.87 o
   7  -2  11        0.09       -0.32      1.38 o
  -8  -1  11        2.87        2.91      1.18 o
  -7  -1  11       58.57       60.92      2.64 o
  -6  -1  11       60.10       59.38      2.60 o
  -5  -1  11      103.16       93.08      2.78 o
  -4  -1  11        5.47        6.43      0.83 o
  -3  -1  11       33.68       30.42      1.30 o
  -2  -1  11      130.65      127.99      1.73 o
  -1  -1  11      158.91      164.47      1.84 o
   0  -1  11     1270.88     1334.35      8.99 o
   1  -1  11      871.80      833.05      7.34 o
   2  -1  11       53.67       56.31      1.05 o
   3  -1  11       23.39       26.16      1.18 o
   4  -1  11       39.17       36.20      3.16 o
   5  -1  11        2.76        1.60      0.73 o
   6  -1  11        3.92        3.23      1.07 o
   7  -1  11        2.35        2.17      1.02 o
  -8   0  11        0.61       -0.17      0.99 o
  -7   0  11        3.03        4.06      1.16 o
  -6   0  11       15.36       13.01      1.93 o
  -5   0  11       63.84       62.90      4.31 o
  -4   0  11      246.53      227.11      3.71 o
  -3   0  11      127.27      108.94      1.94 o
  -2   0  11      219.78      219.25      2.47 o
  -1   0  11      354.42      372.51      3.42 o
   0   0  11      442.26      432.99      3.79 o
   1   0  11        0.01        1.01      0.40 o
   2   0  11        4.10        5.88      0.53 o
   3   0  11      227.50      237.15      3.94 o
   4   0  11       30.70       29.04      1.62 o
   5   0  11       16.16       16.00      1.41 o
   6   0  11        5.88        4.77      1.29 o
   7   0  11        0.02        0.21      1.55 o
  -8   1  11       17.98       18.94      1.97 o
  -7   1  11       10.15        7.35      1.35 o
  -6   1  11       41.14       41.57      2.17 o
  -5   1  11       17.62       21.10      1.63 o
  -4   1  11        0.59        0.51      0.50 o
  -3   1  11      249.72      242.88      3.21 o
  -2   1  11      231.56      208.08      2.67 o
  -1   1  11        0.06        0.58      0.29 o
   0   1  11        5.23        7.64      0.53 o
   1   1  11        0.16       -0.05      0.30 o
   2   1  11        7.29        6.31      0.61 o
   3   1  11      100.92       98.14      2.07 o
   4   1  11        0.10        0.33      0.92 o
   5   1  11       46.06       47.36      2.57 o
   6   1  11        2.70        1.48      1.19 o
   7   1  11        4.54        2.73      1.15 o
  -8   2  11       43.07       44.36      2.50 o
  -7   2  11        7.62        6.43      1.26 o
  -6   2  11        3.45        3.61      1.02 o
  -5   2  11       16.29       14.64      1.41 o
  -4   2  11       20.20       22.49      1.48 o
  -3   2  11       52.01       49.51      2.04 o
  -2   2  11       11.72        7.47      0.84 o
  -1   2  11        0.14        0.10      0.54 o
   0   2  11        0.31        0.58      0.33 o
   1   2  11       15.48       19.81      0.93 o
   2   2  11       52.19       47.24      1.48 o
   3   2  11       21.75       19.12      1.27 o
   4   2  11       14.13       14.42      1.67 o
   5   2  11       11.06       14.33      3.20 o
   6   2  11        0.11        0.41      0.89 o
   7   2  11        0.02       -0.41      1.04 o
  -8   3  11        4.83        4.22      1.63 o
  -7   3  11        0.10        0.28      1.21 o
  -6   3  11       63.66       69.53      3.30 o
  -5   3  11        1.08        2.22      1.75 o
  -4   3  11       73.65       74.48      2.38 o
  -3   3  11      122.38      114.41      2.50 o
  -2   3  11      245.00      233.32      3.64 o
  -1   3  11       21.46       22.39      1.22 o
   0   3  11        9.24        8.85      0.63 o
   1   3  11      184.10      181.84      3.02 o
   2   3  11       99.75       94.98      2.39 o
   3   3  11        4.12        3.76      1.13 o
   4   3  11        6.86       11.71      1.16 o
   5   3  11        2.41        1.55      1.11 o
   6   3  11       17.44       16.28      1.71 o
  -7   4  11        1.98        0.22      1.25 o
  -6   4  11       68.76       63.15      3.27 o
  -5   4  11      140.87      133.97      3.46 o
  -4   4  11        4.33        4.17      0.95 o
  -3   4  11       16.97       15.96      1.21 o
  -2   4  11       86.86       92.58      2.31 o
  -1   4  11       50.32       43.24      1.60 o
   0   4  11       32.07       27.27      1.23 o
   1   4  11      235.97      223.17      3.56 o
   2   4  11        0.61        1.66      0.63 o
   3   4  11       10.12        8.05      1.06 o
   4   4  11        0.24       -0.13      0.76 o
   5   4  11        1.59        3.35      1.05 o
   6   4  11        0.81        1.77      1.35 o
  -7   5  11        0.99        0.65      1.32 o
  -6   5  11        9.75       11.33      2.88 o
  -5   5  11        2.94        2.91      1.05 o
  -4   5  11      110.29      114.47      3.13 o
  -3   5  11       30.53       26.50      1.79 o
  -2   5  11       85.98       80.22      3.56 o
  -1   5  11        4.27        5.52      1.10 o
   0   5  11        0.00        1.02      0.81 o
   1   5  11        0.97        0.41      0.60 o
   2   5  11       12.30       11.05      1.42 o
   3   5  11       23.99       20.88      1.60 o
   4   5  11        0.32        0.23      1.10 o
   5   5  11        9.14       14.38      1.74 o
   6   5  11        0.00        2.19      1.92 o
  -7   6  11        5.31        5.43      1.80 o
  -6   6  11        0.67        0.69      1.34 o
  -5   6  11       80.15       76.50      2.85 o
  -4   6  11        1.52        0.85      0.90 o
  -3   6  11        9.57        7.39      1.18 o
  -2   6  11        3.74        1.96      0.88 o
  -1   6  11       54.45       58.77      2.81 o
   0   6  11       17.57       16.88      1.83 o
   1   6  11        4.42        3.55      1.02 o
   2   6  11       50.74       48.34      3.89 o
   3   6  11        1.02        3.02      1.05 o
   4   6  11       19.42       23.92      1.90 o
   5   6  11        0.68        1.07      1.18 o
  -6   7  11        2.67        4.10      1.27 o
  -5   7  11       10.99       12.52      1.62 o
  -4   7  11        2.09        1.28      0.97 o
  -3   7  11       17.86       22.63      3.00 o
  -2   7  11        9.46       10.29      1.33 o
  -1   7  11       13.34       14.09      1.86 o
   0   7  11        4.96        4.59      1.32 o
   1   7  11       60.07       61.07      3.06 o
   2   7  11        8.07        7.01      1.46 o
   3   7  11        1.06        1.44      1.11 o
   4   7  11        5.29        5.56      2.22 o
  -6   8  11        1.97        0.15      1.16 o
  -5   8  11       14.96       15.27      1.82 o
  -4   8  11        7.97        7.60      1.41 o
  -3   8  11        5.24        5.49      1.24 o
  -2   8  11       22.38       21.42      2.35 o
  -1   8  11       60.92       66.00      3.38 o
   0   8  11       53.08       58.73      3.20 o
   1   8  11        1.29        0.65      1.16 o
   2   8  11        0.16        0.66      1.16 o
   3   8  11        1.81        1.42      1.30 o
  -5   9  11        0.00        0.98      1.20 o
  -4   9  11        0.09        1.15      1.07 o
  -3   9  11        9.15        5.94      1.67 o
  -2   9  11       25.98       28.66      2.82 o
  -1   9  11       22.41       24.73      2.57 o
   0   9  11        2.84        6.63      2.87 o
   1   9  11        0.22        1.90      1.38 o
   2   9  11        1.24        4.33      1.63 o
  -3  10  11        0.03        0.94      1.74 o
  -2  10  11        0.12        0.97      1.36 o
  -1  10  11       12.72       11.86      1.97 o
   0  10  11        3.94        5.40      3.29 o
   1  10  11        2.00        5.08      2.38 o
   1 -14  12       32.56       34.61      3.97 o
   0 -13  12       22.18       26.63      3.38 o
   1 -13  12        0.43       -0.36      1.56 o
   2 -13  12        6.85        8.45      1.81 o
   3 -13  12        2.45       -0.30      1.19 o
   4 -13  12        0.62        1.07      1.49 o
  -3 -12  12        9.13        5.29      2.38 o
  -1 -12  12        5.43       12.29      2.42 o
   0 -12  12        0.06       -0.09      1.30 o
   1 -12  12        3.52        9.81      2.24 o
   2 -12  12       17.47       21.69      2.38 o
   3 -12  12        0.03        0.24      1.03 o
   4 -12  12       17.17       17.10      1.99 o
   5 -12  12        3.33        2.68      1.33 o
  -4 -11  12        0.08        0.00      1.84 o
  -3 -11  12        1.37        1.44      1.93 o
  -2 -11  12        0.87        0.86      1.15 o
  -1 -11  12       24.83       21.21      2.91 o
   0 -11  12        1.42        1.96      1.44 o
   1 -11  12        4.43        3.36      1.27 o
   2 -11  12        2.02        3.08      1.12 o
   3 -11  12       35.22       40.93      2.35 o
   4 -11  12        0.88        0.15      1.04 o
   5 -11  12        0.35       -1.01      1.01 o
  -5 -10  12        3.77        1.85      2.09 o
  -4 -10  12        0.66        1.46      1.83 o
  -3 -10  12        4.80        4.79      1.34 o
  -2 -10  12       48.61       52.24      2.73 o
  -1 -10  12        0.61        1.33      1.32 o
   0 -10  12       11.00        7.73      1.92 o
   1 -10  12        8.49        9.54      1.31 o
   2 -10  12        4.96        3.55      1.42 o
   3 -10  12        9.79        8.41      1.40 o
   4 -10  12        0.02        0.30      1.00 o
   5 -10  12        4.36        4.09      1.97 o
   6 -10  12       18.72       15.42      1.87 o
  -5  -9  12        0.90        0.30      1.64 o
  -4  -9  12       80.98       77.67      5.21 o
  -3  -9  12       41.87       42.04      4.61 o
  -2  -9  12        0.97        3.46      1.12 o
  -1  -9  12       23.48       23.93      2.84 o
   0  -9  12        2.56        1.10      1.21 o
   1  -9  12       11.20       13.01      1.21 o
   2  -9  12       54.90       54.99      3.80 o
   3  -9  12        0.11        0.19      0.86 o
   4  -9  12       54.68       58.12      2.54 o
   5  -9  12       15.56       15.37      1.69 o
   6  -9  12       17.95       20.14      2.13 o
  -6  -8  12        4.32        4.17      2.25 o
  -5  -8  12       31.27       30.55      4.09 o
  -4  -8  12        5.37        2.42      1.18 o
  -3  -8  12       64.85       74.46      3.09 o
  -2  -8  12        6.03        6.30      1.22 o
  -1  -8  12       56.34       63.57      2.55 o
   0  -8  12        7.55        8.30      1.24 o
   1  -8  12      105.93       94.21      2.41 o
   2  -8  12      209.09      204.31      3.75 o
   3  -8  12       63.43       69.46      3.55 o
   4  -8  12       89.72      101.62      3.13 o
   5  -8  12        8.36        7.46      1.27 o
   6  -8  12        1.86        1.96      1.15 o
   7  -8  12        0.09       -1.05      1.05 o
  -6  -7  12        1.13        0.15      1.79 o
  -5  -7  12        2.77        0.89      1.21 o
  -4  -7  12       11.89       10.06      2.53 o
  -3  -7  12       21.82       18.26      1.85 o
  -2  -7  12        5.18        8.77      1.65 o
  -1  -7  12        2.14        2.94      0.89 o
   0  -7  12        3.08        2.56      0.64 o
   1  -7  12       26.28       23.74      1.32 o
   2  -7  12      399.79      378.45      5.34 o
   3  -7  12      207.78      193.41      4.08 o
   4  -7  12        2.95        1.17      0.99 o
   5  -7  12       57.41       50.83      1.97 o
   6  -7  12        8.34       10.74      1.48 o
   7  -7  12        2.61        2.56      1.17 o
  -7  -6  12        1.51       -0.33      1.85 o
  -6  -6  12        0.30       -0.74      1.55 o
  -5  -6  12        1.69       -0.06      1.02 o
  -4  -6  12       26.37       30.31      2.34 o
  -3  -6  12        4.09        1.65      0.78 o
  -2  -6  12      136.74      133.72      3.22 o
  -1  -6  12     2118.41     2127.38     33.01 o
   0  -6  12      241.05      254.28      3.16 o
   1  -6  12      193.19      182.19      2.74 o
   2  -6  12       20.02       19.36      1.07 o
   3  -6  12        1.47        1.66      0.75 o
   4  -6  12        5.33        7.59      1.13 o
   5  -6  12       21.79       24.19      1.53 o
   6  -6  12        0.79        1.46      0.98 o
   7  -6  12       26.78       27.54      1.65 o
  -7  -5  12        3.28        2.45      1.99 o
  -6  -5  12        2.36        1.47      1.18 o
  -5  -5  12       55.75       54.98      2.98 o
  -4  -5  12        0.58       -0.33      0.82 o
  -3  -5  12      145.27      136.62      3.35 o
  -2  -5  12      874.90      873.58     10.90 o
  -1  -5  12       12.06       14.34      0.74 o
   0  -5  12      294.40      295.02      3.03 o
   1  -5  12       98.90       92.71      1.76 o
   2  -5  12       37.14       31.51      1.16 o
   3  -5  12       49.58       46.65      1.49 o
   4  -5  12        7.26        6.65      0.81 o
   5  -5  12      152.65      148.82      3.08 o
   6  -5  12       30.83       34.90      2.63 o
   7  -5  12        9.64        8.69      1.27 o
  -7  -4  12        0.80       -0.25      1.12 o
  -6  -4  12        3.28        2.70      1.22 o
  -5  -4  12       25.98       28.72      2.46 o
  -4  -4  12        0.04        0.08      0.86 o
  -3  -4  12      328.73      301.64      5.23 o
  -2  -4  12       35.92       34.29      1.61 o
  -1  -4  12        2.74        3.15      0.37 o
   0  -4  12       39.22       39.86      0.81 o
   1  -4  12       17.83       14.56      0.72 o
   2  -4  12        7.33        6.03      0.66 o
   3  -4  12      108.53      118.02      2.09 o
   4  -4  12       37.32       32.24      1.46 o
   5  -4  12        0.06       -0.17      0.60 o
   6  -4  12       48.53       48.75      5.87 o
   7  -4  12       19.38       19.10      1.65 o
  -7  -3  12       18.10       18.67      2.17 o
  -6  -3  12        5.77        8.47      1.33 o
  -5  -3  12        0.00       -0.30      0.69 o
  -4  -3  12        5.56        4.15      0.91 o
  -3  -3  12        0.26        0.31      0.54 o
  -2  -3  12        0.01       -0.26      0.43 o
  -1  -3  12       14.27       15.87      0.62 o
   0  -3  12      340.30      322.85      2.91 o
   1  -3  12       40.90       36.18      0.96 o
   2  -3  12      104.26       99.25      1.80 o
   3  -3  12       33.82       36.29      1.18 o
   4  -3  12       22.42       21.62      1.28 o
   5  -3  12       49.05       38.65      2.02 o
   6  -3  12       26.40       28.22      2.48 o
   7  -3  12        1.00        2.07      1.85 o
  -8  -2  12       14.92       16.03      1.89 o
  -7  -2  12        0.76        1.83      1.05 o
  -6  -2  12      128.75      133.43      4.60 o
  -5  -2  12       52.91       47.38      2.10 o
  -4  -2  12      382.15      386.58      5.98 o
  -3  -2  12        4.34        2.61      0.63 o
  -2  -2  12      141.32      147.69      2.03 o
  -1  -2  12       42.82       38.80      0.97 o
   0  -2  12      121.33      110.81      1.67 o
   1  -2  12       61.52       64.33      1.34 o
   2  -2  12        3.06        2.01      0.49 o
   3  -2  12        7.46        7.46      0.73 o
   4  -2  12       33.41       35.66      3.52 o
   5  -2  12       31.16       28.40      2.44 o
   6  -2  12       24.86       21.64      1.97 o
   7  -2  12        0.62       -0.04      1.49 o
  -8  -1  12        3.72        5.98      1.42 o
  -7  -1  12       52.09       54.74      2.54 o
  -6  -1  12        2.23        1.97      0.99 o
  -5  -1  12       95.84       90.25      2.82 o
  -4  -1  12      125.21      116.76      2.99 o
  -3  -1  12      177.06      164.59      2.97 o
  -2  -1  12       73.30       71.13      1.38 o
  -1  -1  12      121.19      114.45      1.62 o
   0  -1  12      707.88      753.70      5.89 o
   1  -1  12       63.13       66.14      1.21 o
   2  -1  12       48.52       42.42      1.31 o
   3  -1  12      124.50      124.41      2.28 o
   4  -1  12      119.07      116.88      3.09 o
   5  -1  12        5.56        5.21      1.00 o
   6  -1  12       17.39       17.85      1.94 o
   7  -1  12        9.54        9.02      2.48 o
  -8   0  12        4.98        6.47      1.43 o
  -7   0  12       21.69       25.58      2.26 o
  -6   0  12        0.10        1.03      0.86 o
  -5   0  12      161.73      166.13      3.84 o
  -4   0  12        0.49       -0.42      0.62 o
  -3   0  12      296.37      267.49      3.40 o
  -2   0  12       10.54       11.00      0.84 o
  -1   0  12        1.29        0.95      0.37 o
   0   0  12       31.68       38.17      0.98 o
   1   0  12        3.63        1.42      0.38 o
   2   0  12        5.73        5.87      0.62 o
   3   0  12      588.38      586.67      7.55 o
   4   0  12       13.09       15.17      1.71 o
   5   0  12       33.37       35.98      2.49 o
   6   0  12        0.96       -0.05      0.81 o
   7   0  12        2.77        1.11      1.87 o
  -8   1  12        6.63        8.48      1.52 o
  -7   1  12        1.63        1.93      0.99 o
  -6   1  12       14.88       15.16      2.19 o
  -5   1  12        0.80       -0.20      0.70 o
  -4   1  12       83.32       77.74      2.45 o
  -3   1  12      119.48      120.99      2.47 o
  -2   1  12      148.89      138.58      2.54 o
  -1   1  12       48.81       46.90      1.12 o
   0   1  12       65.88       67.83      1.30 o
   1   1  12      610.54      610.02      7.32 o
   2   1  12      163.88      158.29      2.67 o
   3   1  12       33.03       29.54      1.74 o
   4   1  12        5.80        6.21      1.04 o
   5   1  12       24.12       22.15      2.07 o
   6   1  12        0.26        0.01      0.86 o
   7   1  12        1.68        1.11      1.15 o
  -8   2  12        8.58        9.72      1.62 o
  -7   2  12       10.21       11.01      1.63 o
  -6   2  12        6.86        3.32      1.06 o
  -5   2  12        7.84        8.32      1.50 o
  -4   2  12        0.63        0.33      1.33 o
  -3   2  12      375.35      355.13      4.83 o
  -2   2  12       98.45      100.37      2.50 o
  -1   2  12       34.15       29.07      1.10 o
   0   2  12      215.58      217.35      2.85 o
   1   2  12        6.11        5.64      0.64 o
   2   2  12        0.25       -0.48      0.48 o
   3   2  12       58.07       56.77      1.96 o
   4   2  12       15.55       13.36      1.49 o
   5   2  12        6.96        6.77      1.41 o
   6   2  12        1.69        2.58      1.05 o
  -7   3  12        0.99        2.22      1.40 o
  -6   3  12       24.29       15.69      3.75 o
  -5   3  12        2.90        0.39      1.09 o
  -4   3  12       27.01       27.58      1.77 o
  -3   3  12      170.42      176.43      3.26 o
  -2   3  12     1026.61      993.75     10.39 o
  -1   3  12       25.63       23.61      1.27 o
   0   3  12       43.92       45.64      1.37 o
   1   3  12       35.82       38.77      1.63 o
   2   3  12       13.24       10.19      0.95 o
   3   3  12       41.09       39.30      1.77 o
   4   3  12        5.85        6.90      1.25 o
   5   3  12        6.57        7.14      1.26 o
   6   3  12       28.26       29.00      2.32 o
  -7   4  12       14.61       20.62      2.50 o
  -6   4  12       56.12       66.22      3.36 o
  -5   4  12       33.65       32.37      2.61 o
  -4   4  12        5.75        6.03      1.11 o
  -3   4  12       59.69       53.57      2.27 o
  -2   4  12       27.51       23.56      1.41 o
  -1   4  12       18.01       15.44      1.32 o
   0   4  12       38.82       37.03      2.29 o
   1   4  12        9.49        6.69      0.84 o
   2   4  12       12.80       21.54      2.72 o
   3   4  12        6.91        6.76      1.05 o
   4   4  12       45.35       48.48      3.51 o
   5   4  12        0.24        1.52      1.46 o
   6   4  12        0.00        0.53      1.30 o
  -7   5  12        1.43        0.17      1.63 o
  -6   5  12        8.37        7.62      1.76 o
  -5   5  12       60.61       59.86      2.86 o
  -4   5  12        6.67        6.33      1.62 o
  -3   5  12       22.25       19.83      1.63 o
  -2   5  12       38.70       36.85      2.26 o
  -1   5  12        3.79        4.06      0.95 o
   0   5  12       26.01       26.69      2.16 o
   1   5  12        2.17        0.00      0.77 o
   2   5  12        0.17       -0.31      0.73 o
   3   5  12       19.99       18.16      1.56 o
   4   5  12       11.15       11.85      3.70 o
   5   5  12        3.40        2.72      1.18 o
  -6   6  12        4.41        5.51      1.99 o
  -5   6  12       23.52       25.65      2.06 o
  -4   6  12       25.33       24.90      1.95 o
  -3   6  12       44.14       42.10      2.10 o
  -2   6  12       54.96       60.38      2.35 o
  -1   6  12       39.93       45.77      2.63 o
   0   6  12       34.88       36.93      2.40 o
   1   6  12       31.59       29.29      2.07 o
   2   6  12        0.21        3.03      1.57 o
   3   6  12       22.52       25.14      1.89 o
   4   6  12        2.39        1.46      1.48 o
   5   6  12        1.83        1.45      1.31 o
  -6   7  12        0.22       -0.96      1.33 o
  -5   7  12       35.38       37.09      2.51 o
  -4   7  12       21.04       15.06      1.69 o
  -3   7  12       29.75       30.76      2.16 o
  -2   7  12       41.70       41.71      2.12 o
  -1   7  12        6.87        8.59      1.59 o
   0   7  12        4.73        2.25      1.20 o
   1   7  12       15.19       15.63      3.91 o
   2   7  12        0.05        1.52      1.17 o
   3   7  12       19.85       23.43      4.69 o
   4   7  12        5.62        4.07      1.24 o
  -5   8  12        7.71        6.97      1.73 o
  -4   8  12        9.23        9.39      1.57 o
  -3   8  12       32.57       34.84      3.13 o
  -2   8  12        7.68        5.98      2.31 o
  -1   8  12       11.95       14.21      2.36 o
   0   8  12        6.26       10.64      2.40 o
   1   8  12       36.06       30.32      3.20 o
   2   8  12        3.48        4.45      2.11 o
   3   8  12       15.62       14.40      2.91 o
  -4   9  12        0.07        1.16      1.12 o
  -3   9  12        1.36        1.69      1.42 o
  -2   9  12        0.19       -0.02      1.26 o
  -1   9  12        2.17        4.73      1.59 o
   0   9  12        4.64        8.41      2.47 o
   1   9  12        9.71       13.77      3.12 o
   2   9  12        6.70        8.11      1.89 o
  -2  10  12        0.05        1.68      1.38 o
  -1  10  12        0.06        1.78      1.82 o
   0  10  12        3.22        3.85      1.50 o
   0 -13  13       21.35       23.89      3.33 o
   1 -13  13       10.38       12.63      2.60 o
   2 -13  13       20.40       18.47      3.09 o
   3 -13  13        7.61        4.95      1.48 o
  -1 -12  13        7.98        9.03      2.22 o
   0 -12  13        3.36        2.91      1.72 o
   1 -12  13        6.72        6.82      2.12 o
   2 -12  13        1.03        1.87      1.35 o
   3 -12  13        3.54        1.65      1.13 o
   4 -12  13        0.13       -0.95      1.09 o
  -4 -11  13        2.28       -0.43      1.74 o
  -3 -11  13       67.15       70.52      5.17 o
  -2 -11  13       10.25        9.10      2.33 o
  -1 -11  13        7.30        7.90      2.14 o
   0 -11  13        0.99       -0.39      1.33 o
   1 -11  13        2.90        1.08      1.56 o
   2 -11  13        5.61        7.25      1.32 o
   3 -11  13       13.03        8.58      1.50 o
   4 -11  13       84.43       88.27      3.30 o
   5 -11  13        1.21        1.22      1.15 o
  -5 -10  13        0.18        2.07      1.96 o
  -4 -10  13        2.37        0.47      1.86 o
  -3 -10  13        0.42        1.61      1.13 o
  -2 -10  13        0.29        3.85      1.74 o
  -1 -10  13        3.71        5.44      1.78 o
   0 -10  13        4.92        3.60      1.66 o
   1 -10  13      103.74      114.03      3.78 o
   2 -10  13        0.06       -0.41      0.81 o
   3 -10  13      128.55      128.67      3.70 o
   4 -10  13       13.65       10.83      1.57 o
   5 -10  13       10.35        6.80      1.40 o
   6 -10  13        0.66        0.40      1.31 o
  -5  -9  13        6.27       10.36      2.91 o
  -4  -9  13        0.00       -0.70      1.46 o
  -3  -9  13        1.21        2.88      1.20 o
  -2  -9  13        0.02       -0.24      0.87 o
  -1  -9  13       39.96       48.24      3.46 o
   0  -9  13      118.80      108.26      4.99 o
   1  -9  13        0.70        0.02      1.07 o
   2  -9  13       67.64       66.70      2.55 o
   3  -9  13        1.90        2.63      1.02 o
   4  -9  13        4.80        1.18      1.06 o
   5  -9  13        0.75       -0.92      0.96 o
   6  -9  13        5.19        2.95      1.02 o
  -6  -8  13        0.37        1.35      2.02 o
  -5  -8  13        7.25        3.69      2.10 o
  -4  -8  13       14.11       10.12      1.76 o
  -3  -8  13        2.31        3.70      2.04 o
  -2  -8  13        1.07        1.34      0.91 o
  -1  -8  13        5.49        7.09      1.79 o
   0  -8  13        0.76        2.51      1.38 o
   1  -8  13      195.37      182.94      3.89 o
   2  -8  13       31.43       31.57      1.92 o
   3  -8  13        0.39        0.15      0.83 o
   4  -8  13        8.92        4.97      1.18 o
   5  -8  13        5.04        6.76      1.08 o
   6  -8  13        3.82        4.09      1.05 o
   7  -8  13        2.84        1.41      2.11 o
  -6  -7  13        0.75       -0.17      1.82 o
  -5  -7  13        0.98       -0.47      1.05 o
  -4  -7  13       52.18       53.64      2.85 o
  -3  -7  13        8.42        6.48      1.37 o
  -2  -7  13       69.65       70.82      4.72 o
  -1  -7  13       51.86       45.34      3.24 o
   0  -7  13       96.91       85.39      2.69 o
   1  -7  13        9.54       10.15      0.86 o
   2  -7  13       17.38       19.98      1.18 o
   3  -7  13       81.70       85.12      2.31 o
   4  -7  13        0.03       -0.52      0.65 o
   5  -7  13        0.54        0.80      1.02 o
   6  -7  13        0.41        0.68      0.83 o
   7  -7  13        0.42       -0.65      1.07 o
  -7  -6  13        0.01       -0.26      1.84 o
  -6  -6  13        1.10        0.18      1.19 o
  -5  -6  13       25.53       27.01      2.52 o
  -4  -6  13        5.72        4.93      1.58 o
  -3  -6  13        0.59        0.27      0.70 o
  -2  -6  13        7.07        6.12      0.97 o
  -1  -6  13       82.08       87.21      2.85 o
   0  -6  13        8.43        7.27      0.68 o
   1  -6  13        4.31        4.45      0.60 o
   2  -6  13       35.82       32.95      1.27 o
   3  -6  13      420.13      419.80      5.59 o
   4  -6  13        0.95       -0.45      0.63 o
   5  -6  13       21.20       19.87      1.44 o
   6  -6  13        3.74        2.72      1.08 o
   7  -6  13        7.85        6.14      1.71 o
  -7  -5  13        1.66        1.37      1.91 o
  -6  -5  13        5.23        2.51      1.37 o
  -5  -5  13        9.23        9.32      2.00 o
  -4  -5  13        3.99        5.92      2.89 o
  -3  -5  13        6.13        7.33      1.07 o
  -2  -5  13       62.31       64.15      3.43 o
  -1  -5  13        0.27        0.00      0.58 o
   0  -5  13       37.70       32.97      1.08 o
   1  -5  13       37.22       29.01      1.11 o
   2  -5  13      276.74      269.99      3.46 o
   3  -5  13      220.71      206.40      3.27 o
   4  -5  13        0.01       -0.26      0.52 o
   5  -5  13       46.97       40.34      1.73 o
   6  -5  13       44.36       38.47      2.50 o
   7  -5  13        1.12        2.86      1.44 o
  -7  -4  13       11.13       10.65      1.56 o
  -6  -4  13       48.78       47.35      2.53 o
  -5  -4  13       17.17       23.59      3.37 o
  -4  -4  13        0.51        1.33      0.91 o
  -3  -4  13      354.60      360.83      6.02 o
  -2  -4  13      122.04      117.95      2.46 o
  -1  -4  13       86.75       83.18      1.35 o
   0  -4  13      289.22      304.19      3.43 o
   1  -4  13        6.78        6.98      0.66 o
   2  -4  13        0.00       -0.35      0.44 o
   3  -4  13        1.86        1.36      0.60 o
   4  -4  13        2.44        1.79      0.60 o
   5  -4  13        6.32        5.46      0.82 o
   6  -4  13       20.34       25.49      2.42 o
   7  -4  13        4.39        5.50      1.62 o
  -7  -3  13       21.40       20.05      1.96 o
  -6  -3  13        4.52        6.62      1.24 o
  -5  -3  13       60.37       62.33      2.43 o
  -4  -3  13       36.00       39.25      2.30 o
  -3  -3  13       66.73       59.50      1.84 o
  -2  -3  13        0.05       -0.10      0.46 o
  -1  -3  13      120.97      122.01      1.65 o
   0  -3  13       87.39       84.27      1.38 o
   1  -3  13       90.92       85.00      1.90 o
   2  -3  13      307.02      303.96      4.01 o
   3  -3  13       73.94       75.44      2.00 o
   4  -3  13       22.37       26.69      2.23 o
   5  -3  13        6.59        6.54      0.97 o
   6  -3  13       40.25       47.28      2.53 o
   7  -3  13        1.44        0.46      1.55 o
  -7  -2  13        5.75        7.54      1.40 o
  -6  -2  13       86.11       82.13      2.93 o
  -5  -2  13       20.46       16.69      1.59 o
  -4  -2  13       12.22       15.18      1.56 o
  -3  -2  13       56.55       56.34      2.59 o
  -2  -2  13       10.55        9.72      0.84 o
  -1  -2  13       33.06       35.65      0.87 o
   0  -2  13       47.76       41.48      1.03 o
   1  -2  13      666.34      636.31      8.40 o
   2  -2  13        3.99        3.08      0.60 o
   3  -2  13        5.67        5.33      0.82 o
   4  -2  13        7.16        7.16      1.04 o
   5  -2  13       15.07       12.16      1.35 o
   6  -2  13        9.04        8.81      2.29 o
   7  -2  13        0.69        0.82      1.61 o
  -7  -1  13       62.28       69.05      2.92 o
  -6  -1  13       15.87       15.31      1.63 o
  -5  -1  13        3.00        1.24      0.85 o
  -4  -1  13       15.98       15.38      1.36 o
  -3  -1  13      330.81      322.12      4.58 o
  -2  -1  13       38.17       31.69      1.09 o
  -1  -1  13        5.51        3.09      0.48 o
   0  -1  13      695.89      732.45      5.88 o
   1  -1  13      110.16      107.05      2.14 o
   2  -1  13      140.68      134.23      2.43 o
   3  -1  13       57.36       54.11      1.78 o
   4  -1  13        5.67        4.42      0.97 o
   5  -1  13        2.68        3.40      0.99 o
   6  -1  13       34.00       36.49      2.03 o
   7  -1  13       13.52        9.40      2.54 o
  -7   0  13       35.30       41.64      2.55 o
  -6   0  13        1.94        1.64      0.95 o
  -5   0  13        1.79        0.58      0.81 o
  -4   0  13       43.42       36.89      3.15 o
  -3   0  13       70.01       63.43      1.90 o
  -2   0  13      289.17      268.88      3.81 o
  -1   0  13      775.52      820.02      6.97 o
   0   0  13        9.94        8.86      0.73 o
   1   0  13      256.69      250.21      3.67 o
   2   0  13       23.94       24.16      1.13 o
   3   0  13       16.82       16.35      1.51 o
   4   0  13       25.37       21.86      2.18 o
   5   0  13       43.13       36.49      2.41 o
   6   0  13        1.55        2.23      0.99 o
   7   0  13        5.12        2.43      2.08 o
  -7   1  13        0.22       -0.81      0.92 o
  -6   1  13        1.04        0.90      0.89 o
  -5   1  13        0.11        1.19      0.84 o
  -4   1  13        5.09        5.69      1.19 o
  -3   1  13      202.35      199.91      3.36 o
  -2   1  13      236.87      243.04      3.67 o
  -1   1  13       35.92       34.72      1.32 o
   0   1  13       52.85       51.99      1.29 o
   1   1  13        0.07        0.55      0.46 o
   2   1  13       43.77       40.63      1.59 o
   3   1  13        3.55        1.91      0.87 o
   4   1  13        0.03       -0.75      1.15 o
   5   1  13        5.91        5.23      1.59 o
   6   1  13        4.01        3.73      1.14 o
  -7   2  13        2.74        1.68      1.08 o
  -6   2  13       19.37       20.17      2.76 o
  -5   2  13       68.26       75.31      3.33 o
  -4   2  13       21.22       20.46      2.00 o
  -3   2  13       10.78        9.72      1.23 o
  -2   2  13       85.41       87.20      2.18 o
  -1   2  13        9.14        9.13      0.90 o
   0   2  13       74.08       77.37      1.71 o
   1   2  13      319.49      336.21      4.48 o
   2   2  13       41.02       37.63      1.46 o
   3   2  13       30.76       32.90      2.67 o
   4   2  13        4.54        1.64      1.85 o
   5   2  13        6.70        6.13      1.20 o
   6   2  13        0.84        0.09      1.00 o
  -7   3  13        1.96        5.51      1.63 o
  -6   3  13        6.21        6.43      1.59 o
  -5   3  13       46.21       40.94      4.18 o
  -4   3  13        2.95        4.50      1.11 o
  -3   3  13      136.38      139.10      3.32 o
  -2   3  13      349.15      344.12      4.91 o
  -1   3  13        0.04       -0.90      0.90 o
   0   3  13       37.09       38.87      2.09 o
   1   3  13       39.17       46.13      1.63 o
   2   3  13       16.70       16.09      1.28 o
   3   3  13       33.47       32.78      2.12 o
   4   3  13        2.64        1.38      1.01 o
   5   3  13        0.14        0.97      1.10 o
   6   3  13        8.33       11.02      2.49 o
  -7   4  13        0.36        0.45      1.41 o
  -6   4  13       22.84       19.18      2.31 o
  -5   4  13        7.25        4.88      1.45 o
  -4   4  13        8.41        8.35      1.34 o
  -3   4  13        1.22       -0.06      0.77 o
  -2   4  13       21.36       20.32      1.39 o
  -1   4  13       14.71       16.08      1.40 o
   0   4  13      115.57      114.37      5.19 o
   1   4  13        0.90        2.05      0.77 o
   2   4  13        8.20        7.25      1.06 o
   3   4  13       10.01        9.33      1.18 o
   4   4  13       37.51       39.75      2.46 o
   5   4  13        0.97        3.72      1.58 o
  -7   5  13       11.86        8.97      2.82 o
  -6   5  13       26.32       21.73      2.51 o
  -5   5  13        5.28        5.77      1.65 o
  -4   5  13       24.78       20.61      2.19 o
  -3   5  13        1.12        0.39      0.84 o
  -2   5  13       43.35       48.66      2.39 o
  -1   5  13       27.99       24.45      2.18 o
   0   5  13       25.02       24.99      2.20 o
   1   5  13       37.03       31.15      1.93 o
   2   5  13        6.56        8.87      1.18 o
   3   5  13        0.14        1.60      1.08 o
   4   5  13       23.63       29.75      3.07 o
   5   5  13        0.20        1.02      1.18 o
  -6   6  13        9.82       10.41      2.05 o
  -5   6  13        0.27       -0.25      0.98 o
  -4   6  13        3.00        1.67      1.45 o
  -3   6  13        8.61        8.26      1.89 o
  -2   6  13        7.14        4.59      1.12 o
  -1   6  13        2.35        0.98      1.10 o
   0   6  13       32.15       30.92      2.54 o
   1   6  13        7.50        7.70      1.49 o
   2   6  13       23.41       24.31      5.28 o
   3   6  13        0.55        4.52      2.55 o
   4   6  13        4.96        3.57      1.56 o
  -5   7  13        9.10       10.10      1.64 o
  -4   7  13       14.96       17.65      1.83 o
  -3   7  13        0.49        1.22      1.05 o
  -2   7  13       68.21       64.47      4.06 o
  -1   7  13        1.94        3.00      1.34 o
   0   7  13        2.66        8.19      3.07 o
   1   7  13       13.41       10.21      1.86 o
   2   7  13        2.50        7.05      2.84 o
   3   7  13        1.11        3.61      1.26 o
  -5   8  13        0.10        1.63      1.29 o
  -4   8  13        0.52        0.88      1.11 o
  -3   8  13       30.95       30.09      2.85 o
  -2   8  13        1.46        1.90      2.31 o
  -1   8  13       34.28       39.26      2.93 o
   0   8  13        0.22       -1.11      1.11 o
   1   8  13        8.33       10.12      1.91 o
   2   8  13       19.57       21.39      2.47 o
  -3   9  13        4.47        6.79      2.74 o
  -2   9  13        3.72        4.31      1.63 o
  -1   9  13        3.29        3.83      1.98 o
   0   9  13        1.88        3.71      2.94 o
   1   9  13        5.54        3.14      4.66 o
  -1 -13  14        8.42       12.23      2.59 o
   0 -13  14        0.01        3.86      1.82 o
   1 -13  14        1.89        4.30      1.93 o
   2 -13  14        2.15        1.59      1.74 o
   3 -13  14        9.49        5.96      2.18 o
  -2 -12  14        0.00        2.18      1.90 o
  -1 -12  14        0.07        0.96      1.65 o
   0 -12  14        5.63        3.36      1.77 o
   1 -12  14        0.47        0.38      1.61 o
   2 -12  14       13.28       13.56      2.04 o
   3 -12  14        0.03       -0.13      1.08 o
   4 -12  14        1.54       -0.27      1.15 o
  -4 -11  14        1.62        3.08      2.23 o
  -2 -11  14        0.77        2.91      1.75 o
  -1 -11  14       20.47       22.76      3.15 o
   0 -11  14       24.49       20.73      3.06 o
   1 -11  14       28.43       40.61      3.47 o
   2 -11  14        0.07        1.16      1.04 o
   3 -11  14        1.14        2.45      1.15 o
   4 -11  14       52.52       54.03      2.73 o
   5 -11  14        5.39        2.91      1.27 o
  -4 -10  14        2.85        5.19      2.19 o
  -3 -10  14       39.22       45.52      4.10 o
  -2 -10  14        3.01        0.94      1.52 o
  -1 -10  14       33.50       39.25      3.38 o
   0 -10  14        5.16        4.37      1.77 o
   1 -10  14        1.60        2.07      1.57 o
   2 -10  14        0.75        1.71      1.07 o
   3 -10  14      125.45      145.61      4.46 o
   4 -10  14       12.41       11.39      1.63 o
   5 -10  14       40.61       47.29      2.57 o
  -5  -9  14        0.67       -0.33      1.86 o
  -4  -9  14        8.16        5.82      1.51 o
  -3  -9  14       28.66       35.77      2.46 o
  -2  -9  14       59.36       61.42      4.25 o
  -1  -9  14       47.29       46.50      3.53 o
   0  -9  14        5.81        3.73      1.60 o
   1  -9  14        0.04        2.02      0.88 o
   2  -9  14        0.60        1.68      0.98 o
   3  -9  14        5.93        9.72      1.38 o
   4  -9  14       34.40       39.55      2.32 o
   5  -9  14        1.01        2.04      0.94 o
   6  -9  14        1.38        1.10      0.95 o
  -6  -8  14        9.35        9.10      2.88 o
  -5  -8  14        1.30       -1.00      1.67 o
  -4  -8  14        8.55        8.02      1.58 o
  -3  -8  14        0.58        0.69      0.99 o
  -2  -8  14       85.95       73.82      3.05 o
  -1  -8  14       18.76       16.31      2.51 o
   0  -8  14       14.45        9.60      2.02 o
   1  -8  14        4.73        3.75      0.72 o
   2  -8  14        0.23        0.26      0.62 o
   3  -8  14        0.93        1.59      0.78 o
   4  -8  14       26.55       26.91      1.71 o
   5  -8  14        0.07       -0.79      0.79 o
   6  -8  14       14.94       11.03      1.32 o
  -6  -7  14       18.41       20.14      3.65 o
  -5  -7  14        6.55        5.28      1.53 o
  -4  -7  14        0.03        0.21      1.04 o
  -3  -7  14       46.08       45.40      2.55 o
  -2  -7  14       19.31       15.47      1.70 o
  -1  -7  14      311.18      320.82      9.28 o
   0  -7  14      319.43      290.99      8.51 o
   1  -7  14        1.22        0.56      0.53 o
   2  -7  14        5.67        5.76      0.88 o
   3  -7  14       13.02       13.32      1.20 o
   4  -7  14        0.11        0.11      0.72 o
   5  -7  14        2.07        3.47      0.91 o
   6  -7  14        3.73        5.07      1.08 o
  -6  -6  14        7.54       10.68      1.94 o
  -5  -6  14        0.59        0.02      1.07 o
  -4  -6  14       37.44       32.94      2.45 o
  -3  -6  14        0.94        2.19      1.01 o
  -2  -6  14      256.09      298.01      6.13 o
  -1  -6  14       21.65       25.54      2.92 o
   0  -6  14       38.13       38.28      1.45 o
   1  -6  14        0.19       -0.19      0.45 o
   2  -6  14       43.95       43.71      1.43 o
   3  -6  14        3.32        2.55      0.74 o
   4  -6  14        9.70       12.81      1.18 o
   5  -6  14       22.58       19.21      1.44 o
   6  -6  14       13.63       18.71      1.52 o
   7  -6  14        2.41        2.23      1.40 o
  -7  -5  14        0.05        0.91      1.31 o
  -6  -5  14        0.13        0.29      1.19 o
  -5  -5  14       15.60       17.32      2.13 o
  -4  -5  14       27.54       27.20      2.36 o
  -3  -5  14      101.44      114.12      3.15 o
  -2  -5  14       18.94       16.08      1.81 o
  -1  -5  14       22.10       22.47      1.27 o
   0  -5  14        0.41        2.14      0.73 o
   1  -5  14        6.83        4.91      0.61 o
   2  -5  14        0.54        0.21      0.53 o
   3  -5  14      165.28      160.66      2.91 o
   4  -5  14       18.61       18.79      1.21 o
   5  -5  14       16.85       17.51      1.39 o
   6  -5  14        6.33        7.95      1.65 o
   7  -5  14        0.01        1.17      1.34 o
  -7  -4  14       16.79       15.90      1.84 o
  -6  -4  14       28.79       29.11      2.79 o
  -5  -4  14       28.63       35.03      3.38 o
  -4  -4  14       52.26       56.86      2.25 o
  -3  -4  14      117.18      108.39      2.87 o
  -2  -4  14        0.41        0.01      0.51 o
  -1  -4  14       92.13       86.07      1.82 o
   0  -4  14      156.41      142.53      2.99 o
   1  -4  14        1.83        1.07      0.48 o
   2  -4  14      417.33      416.56      4.62 o
   3  -4  14      134.40      132.95      2.57 o
   4  -4  14       38.32       38.23      1.49 o
   5  -4  14        9.96        7.02      0.92 o
   6  -4  14        3.78        5.79      1.20 o
   7  -4  14        9.25        6.56      2.27 o
  -7  -3  14       16.45       13.55      1.75 o
  -6  -3  14        2.58        2.69      1.05 o
  -5  -3  14        0.07        0.99      0.83 o
  -4  -3  14       14.61       14.72      1.41 o
  -3  -3  14      202.05      201.21      3.53 o
  -2  -3  14       23.73       22.65      1.25 o
  -1  -3  14      258.46      244.87      2.90 o
   0  -3  14        6.36        5.82      0.68 o
   1  -3  14        8.23        7.47      0.79 o
   2  -3  14      439.74      431.95      5.24 o
   3  -3  14        8.68        8.67      1.00 o
   4  -3  14        2.23        3.80      1.17 o
   5  -3  14        3.00        1.98      0.91 o
   6  -3  14        9.24       10.35      1.36 o
   7  -3  14        3.98        1.41      1.87 o
  -7  -2  14        3.06        2.59      1.20 o
  -6  -2  14       12.55        7.72      1.33 o
  -5  -2  14        5.36        3.17      1.08 o
  -4  -2  14      111.11      114.32      3.07 o
  -3  -2  14        1.47        0.48      0.59 o
  -2  -2  14      208.80      203.09      3.30 o
  -1  -2  14      292.05      302.25      3.53 o
   0  -2  14        6.40        6.62      0.62 o
   1  -2  14       64.29       74.76      1.90 o
   2  -2  14        8.59        8.59      0.84 o
   3  -2  14      478.21      496.94      9.55 o
   4  -2  14       33.32       35.93      1.93 o
   5  -2  14        8.55        8.08      1.46 o
   6  -2  14        5.37        3.83      1.06 o
   7  -2  14        2.49        3.96      2.19 o
  -7  -1  14        0.15        1.05      1.07 o
  -6  -1  14        3.09        4.49      1.14 o
  -5  -1  14       49.09       44.85      2.14 o
  -4  -1  14        7.92        7.41      1.10 o
  -3  -1  14        0.05        0.54      0.65 o
  -2  -1  14      128.90      122.13      2.37 o
  -1  -1  14        2.36        3.83      0.60 o
   0  -1  14        9.37       13.23      0.80 o
   1  -1  14        6.80        8.32      0.83 o
   2  -1  14      350.37      360.17      4.64 o
   3  -1  14       11.96        9.43      2.00 o
   4  -1  14       14.87       14.12      1.48 o
   5  -1  14       28.39       21.43      3.00 o
   6  -1  14        9.04       10.34      1.36 o
   7  -1  14        2.13        0.02      1.13 o
  -7   0  14        1.28        2.09      1.14 o
  -6   0  14        0.02       -0.17      0.90 o
  -5   0  14        1.36        0.43      0.79 o
  -4   0  14       16.52       13.54      1.38 o
  -3   0  14        9.87        9.14      1.14 o
  -2   0  14       16.85       16.19      2.12 o
  -1   0  14        7.07        8.53      0.83 o
   0   0  14        0.02        0.13      0.44 o
   1   0  14       73.75       75.77      2.29 o
   2   0  14       37.50       39.29      1.65 o
   3   0  14        5.77        5.55      1.12 o
   4   0  14        4.49        4.42      1.48 o
   5   0  14        0.28       -0.11      1.02 o
   6   0  14        0.28       -0.82      0.84 o
  -7   1  14        0.03        0.03      0.98 o
  -6   1  14        2.23        1.18      0.96 o
  -5   1  14       27.61       24.63      1.88 o
  -4   1  14       40.62       38.11      2.40 o
  -3   1  14      320.17      296.45      4.40 o
  -2   1  14       45.36       43.77      2.36 o
  -1   1  14       16.13       18.31      2.17 o
   0   1  14       13.79       14.56      0.95 o
   1   1  14       20.17       18.17      1.00 o
   2   1  14       13.20       12.76      1.20 o
   3   1  14       11.58        9.45      1.35 o
   4   1  14        5.04        5.44      1.16 o
   5   1  14        2.95        3.35      1.27 o
   6   1  14       13.14       12.24      1.59 o
  -7   2  14        7.33        3.22      1.58 o
  -6   2  14       65.38       54.68      3.92 o
  -5   2  14       55.60       54.28      2.94 o
  -4   2  14       49.17       51.58      3.16 o
  -3   2  14       17.99       16.31      1.43 o
  -2   2  14      238.18      237.65      3.88 o
  -1   2  14      153.43      155.29      3.28 o
   0   2  14        0.03        0.06      0.61 o
   1   2  14       56.15       55.76      1.75 o
   2   2  14        1.66        1.59      1.41 o
   3   2  14        6.01        4.62      1.13 o
   4   2  14        2.22        1.87      1.22 o
   5   2  14        6.13        5.56      1.95 o
   6   2  14        3.32        4.79      1.28 o
  -7   3  14       21.08       24.15      4.07 o
  -6   3  14        2.08       -0.67      1.26 o
  -5   3  14       33.51       32.79      3.58 o
  -4   3  14        0.21       -0.38      1.02 o
  -3   3  14       84.77       90.57      2.75 o
  -2   3  14      201.91      202.08      4.05 o
  -1   3  14        4.37        5.77      1.84 o
   0   3  14        0.07       -0.62      0.62 o
   1   3  14        9.51        6.02      0.95 o
   2   3  14       18.61       21.01      1.52 o
   3   3  14       38.60       36.99      2.21 o
   4   3  14        0.68        1.10      1.08 o
   5   3  14        2.63        2.55      1.18 o
  -7   4  14        0.43       -1.35      2.09 o
  -6   4  14        0.15        0.97      1.37 o
  -5   4  14       24.07       29.62      2.71 o
  -4   4  14        3.52        4.24      1.38 o
  -3   4  14       10.16        8.30      1.20 o
  -2   4  14       85.56       79.90      2.61 o
  -1   4  14       14.66       12.73      1.35 o
   0   4  14       40.49       36.81      2.27 o
   1   4  14       16.39       20.02      1.75 o
   2   4  14       33.35       33.85      1.78 o
   3   4  14        9.90       13.01      1.69 o
   4   4  14       12.37       14.72      2.52 o
   5   4  14        0.01        0.00      1.31 o
  -6   5  14       14.41       18.15      2.48 o
  -5   5  14       10.55        8.08      1.80 o
  -4   5  14       51.07       44.14      2.24 o
  -3   5  14        5.95        4.22      1.11 o
  -2   5  14        2.94        2.64      0.96 o
  -1   5  14        9.39       11.87      1.78 o
   0   5  14       12.83       12.45      1.69 o
   1   5  14        0.68        0.34      0.91 o
   2   5  14        3.14        6.34      1.19 o
   3   5  14        0.18        0.63      1.15 o
   4   5  14        1.25        0.71      1.19 o
  -6   6  14        0.20       -0.80      3.17 o
  -5   6  14        5.03        5.07      1.67 o
  -4   6  14        9.40        8.69      1.41 o
  -3   6  14       36.54       38.24      2.14 o
  -2   6  14        2.39        5.00      1.17 o
  -1   6  14        9.08        6.46      1.51 o
   0   6  14        1.86        3.98      1.39 o
   1   6  14        0.61       -1.00      1.78 o
   2   6  14        8.55       11.67      1.68 o
   3   6  14        0.34        2.34      1.14 o
   4   6  14        0.00       -1.00      1.86 o
  -5   7  14        1.47        1.80      1.21 o
  -4   7  14       24.61       22.08      2.04 o
  -3   7  14        1.13       -0.39      1.04 o
  -2   7  14        1.10        0.33      1.30 o
  -1   7  14        0.74        1.11      1.69 o
   0   7  14        6.74       10.86      1.85 o
   1   7  14        2.21        3.47      1.36 o
   2   7  14       13.53       17.76      2.24 o
   3   7  14        0.47       -0.68      2.03 o
  -4   8  14        3.21        5.45      1.46 o
  -3   8  14        7.99        6.16      1.77 o
  -2   8  14        0.57       -0.18      1.35 o
  -1   8  14       23.30       21.44      2.51 o
   0   8  14        0.02        0.85      1.97 o
   1   8  14        4.73        5.93      2.07 o
   2   8  14        0.20        2.32      1.97 o
  -2   9  14        4.50        7.10      1.76 o
  -1   9  14        0.67        2.53      1.43 o
   0   9  14       10.58       13.14      2.12 o
   0 -13  15        1.80        3.50      1.88 o
   1 -13  15        9.30       10.96      2.47 o
   2 -13  15       34.97       37.21      4.19 o
  -2 -12  15       17.94       17.21      3.06 o
  -1 -12  15        7.65        5.40      2.19 o
   0 -12  15        0.61       -0.78      1.47 o
   1 -12  15        2.03        1.28      1.64 o
   2 -12  15        0.94        1.78      1.87 o
   3 -12  15        0.08        2.88      1.26 o
   4 -12  15        0.02        1.42      1.19 o
  -3 -11  15        4.40        5.12      2.18 o
  -2 -11  15       18.47       16.48      2.99 o
  -1 -11  15       11.07       18.14      2.98 o
   0 -11  15        6.47       11.09      2.50 o
   1 -11  15        3.51        2.97      1.83 o
   2 -11  15       21.17       23.84      2.37 o
   3 -11  15        1.41        2.31      1.13 o
   4 -11  15       39.18       34.33      2.51 o
   5 -11  15        7.82        6.04      2.52 o
  -4 -10  15        0.08        0.56      1.91 o
  -3 -10  15        3.74        3.53      1.92 o
  -2 -10  15       27.89       39.39      3.66 o
  -1 -10  15        2.84        6.24      2.03 o
   0 -10  15       21.22       22.92      3.05 o
   1 -10  15       38.34       37.17      3.32 o
   2 -10  15        0.09       -0.53      0.91 o
   3 -10  15       20.61       17.29      1.78 o
   4 -10  15       32.76       35.69      1.99 o
   5 -10  15       18.58       16.05      1.59 o
  -5  -9  15        0.44        0.42      1.82 o
  -4  -9  15        4.06        1.60      1.30 o
  -3  -9  15        3.46        4.99      1.45 o
  -2  -9  15        4.22        4.52      1.84 o
  -1  -9  15        1.69        2.02      1.68 o
   0  -9  15        0.30       -0.26      1.32 o
   1  -9  15       27.20       26.33      2.17 o
   2  -9  15        0.93        1.83      0.74 o
   3  -9  15        0.48       -0.39      0.72 o
   4  -9  15       82.92       83.73      3.60 o
   5  -9  15        0.22       -0.73      0.83 o
   6  -9  15        2.35        2.61      1.00 o
  -5  -8  15       10.37        7.29      1.76 o
  -4  -8  15       20.64       22.41      2.38 o
  -3  -8  15       62.53       71.83      3.28 o
  -2  -8  15        0.00        0.70      1.39 o
  -1  -8  15       38.90       48.82      3.62 o
   0  -8  15        7.85       12.71      2.27 o
   1  -8  15       64.78       64.64      2.03 o
   2  -8  15       34.08       40.85      1.69 o
   3  -8  15        0.85        0.45      0.76 o
   4  -8  15        0.73       -0.74      0.74 o
   5  -8  15        0.81        2.64      0.91 o
   6  -8  15        0.01        0.29      0.87 o
  -6  -7  15        0.38        0.22      1.79 o
  -5  -7  15       24.10       26.57      2.69 o
  -4  -7  15       53.07       57.56      3.08 o
  -3  -7  15        4.92        8.04      1.54 o
  -2  -7  15       78.15       88.16      4.86 o
  -1  -7  15       22.90       16.14      2.50 o
   0  -7  15        2.50        3.24      1.34 o
   1  -7  15       50.38       56.13      1.61 o
   2  -7  15        7.22        8.01      1.38 o
   3  -7  15       94.95       90.41      2.97 o
   4  -7  15        0.06       -0.08      0.73 o
   5  -7  15        7.36       10.41      1.52 o
   6  -7  15        1.82        1.29      0.91 o
  -6  -6  15       25.00       26.35      2.80 o
  -5  -6  15       10.48        9.76      1.81 o
  -4  -6  15        1.75       -0.23      1.61 o
  -3  -6  15        7.59        5.54      1.30 o
  -2  -6  15       35.40       33.54      2.14 o
  -1  -6  15       25.11       23.36      2.93 o
   0  -6  15      154.97      151.80      2.91 o
   1  -6  15       23.86       24.58      1.17 o
   2  -6  15       13.63       12.13      1.15 o
   3  -6  15       24.62       22.28      1.36 o
   4  -6  15        2.44        1.69      0.80 o
   5  -6  15        1.68        1.52      0.87 o
   6  -6  15       15.19       15.79      1.46 o
  -6  -5  15        0.77        1.27      1.05 o
  -5  -5  15        2.70        2.21      0.98 o
  -4  -5  15        0.00       -0.74      0.74 o
  -3  -5  15        6.36        8.10      1.07 o
  -2  -5  15        7.87       11.16      1.27 o
  -1  -5  15       16.60       12.02      2.10 o
   0  -5  15      625.26      604.10      8.44 o
   1  -5  15      200.78      198.09      2.91 o
   2  -5  15       25.90       22.97      1.17 o
   3  -5  15       11.09       12.48      1.06 o
   4  -5  15       12.64       10.90      1.02 o
   5  -5  15       32.65       30.57      1.73 o
   6  -5  15        7.85       10.01      1.45 o
  -7  -4  15       10.80        9.12      1.55 o
  -6  -4  15       57.88       62.05      2.73 o
  -5  -4  15        6.18        7.16      1.23 o
  -4  -4  15      114.90      113.29      3.14 o
  -3  -4  15       10.00        8.38      0.97 o
  -2  -4  15       24.16       19.79      1.25 o
  -1  -4  15      305.31      323.31      9.28 o
   0  -4  15        2.25        1.65      0.65 o
   1  -4  15      199.58      194.56      3.19 o
   2  -4  15      113.75      111.96      2.17 o
   3  -4  15        0.27        0.12      0.86 o
   4  -4  15       25.86       28.09      1.74 o
   5  -4  15       22.56       20.10      1.73 o
   6  -4  15        8.31        5.15      1.42 o
   7  -4  15        3.93       10.43      2.59 o
  -7  -3  15       46.68       48.83      3.43 o
  -6  -3  15        0.59       -0.43      1.04 o
  -5  -3  15       24.32       28.95      2.06 o
  -4  -3  15       56.29       59.36      2.34 o
  -3  -3  15       30.12       24.55      1.40 o
  -2  -3  15      179.99      172.35      3.06 o
  -1  -3  15        5.49        5.13      0.78 o
   0  -3  15      147.91      147.21      2.70 o
   1  -3  15       88.94       82.54      2.04 o
   2  -3  15       43.11       43.45      2.08 o
   3  -3  15        8.68       12.39      1.74 o
   4  -3  15       20.77       21.20      1.39 o
   5  -3  15        1.59        0.32      1.48 o
   6  -3  15        7.94        5.50      1.19 o
  -7  -2  15       31.32       40.37      2.77 o
  -6  -2  15        0.11        0.90      0.96 o
  -5  -2  15        2.99        2.74      0.97 o
  -4  -2  15       14.54       17.12      1.56 o
  -3  -2  15       54.50       55.94      1.86 o
  -2  -2  15        0.04        0.01      0.54 o
  -1  -2  15       30.10       34.71      1.46 o
   0  -2  15      114.67      119.23      2.41 o
   1  -2  15       72.78       68.07      1.85 o
   2  -2  15       26.19       27.94      1.38 o
   3  -2  15      403.18      423.82      7.69 o
   4  -2  15       12.06       14.13      1.50 o
   5  -2  15        9.60       11.29      1.70 o
   6  -2  15        2.25        0.17      0.93 o
  -7  -1  15       16.15       19.59      2.03 o
  -6  -1  15        0.76        0.43      1.10 o
  -5  -1  15        0.11       -0.73      0.73 o
  -4  -1  15        2.23        2.75      0.94 o
  -3  -1  15      108.68      111.38      2.58 o
  -2  -1  15        1.32        0.37      0.70 o
  -1  -1  15       80.60       83.53      3.48 o
   0  -1  15       22.40       25.11      1.59 o
   1  -1  15        0.99       -0.23      0.54 o
   2  -1  15      269.60      279.69      4.86 o
   3  -1  15      161.88      155.28      6.17 o
   4  -1  15        0.05       -0.47      0.96 o
   5  -1  15       12.87       14.51      2.18 o
   6  -1  15        0.00       -0.19      0.97 o
  -7   0  15        6.68        6.28      1.44 o
  -6   0  15        0.78        0.30      0.92 o
  -5   0  15        8.18        5.00      1.13 o
  -4   0  15       95.45       91.87      3.37 o
  -3   0  15       16.02       13.91      1.38 o
  -2   0  15        0.06        0.18      0.59 o
  -1   0  15        7.63        6.60      0.94 o
   0   0  15        9.46        6.58      0.99 o
   1   0  15       10.09        8.86      0.90 o
   2   0  15       19.91       19.66      1.73 o
   3   0  15        0.10        0.45      0.92 o
   4   0  15       24.63       23.36      1.84 o
   5   0  15       11.22        8.75      2.60 o
   6   0  15        0.10       -0.86      0.91 o
  -7   1  15        1.03       -0.96      0.96 o
  -6   1  15        0.26        1.27      1.28 o
  -5   1  15       71.78       80.58      3.51 o
  -4   1  15      122.00      126.91      5.26 o
  -3   1  15      114.15      114.27      5.53 o
  -2   1  15      647.82      633.72      7.44 o
  -1   1  15       91.39       92.42      2.50 o
   0   1  15       13.65       14.47      1.31 o
   1   1  15       50.14       53.93      1.77 o
   2   1  15        5.69        5.44      1.15 o
   3   1  15        0.01       -0.83      0.83 o
   4   1  15       56.32       49.60      3.99 o
   5   1  15        0.31       -0.87      0.87 o
   6   1  15       10.16        7.96      1.76 o
  -7   2  15       10.47        6.58      1.84 o
  -6   2  15       86.02       86.52      3.94 o
  -5   2  15       46.34       47.43      2.87 o
  -4   2  15        6.73        7.51      1.53 o
  -3   2  15      193.07      181.87      5.83 o
  -2   2  15       78.93       76.37      2.49 o
  -1   2  15       89.18       89.76      4.18 o
   0   2  15      123.95      139.20      4.68 o
   1   2  15        3.07        6.00      1.43 o
   2   2  15       85.92       93.43      4.40 o
   3   2  15       16.13       15.36      1.69 o
   4   2  15       10.87        8.85      1.49 o
   5   2  15        0.61        3.12      1.98 o
  -6   3  15        2.42        0.65      1.39 o
  -5   3  15        1.63        2.23      1.37 o
  -4   3  15        2.39        0.73      1.26 o
  -3   3  15        6.56        4.19      1.07 o
  -2   3  15      159.20      161.80      3.67 o
  -1   3  15      120.62      123.77      3.10 o
   0   3  15        0.24       -0.84      0.84 o
   1   3  15       25.31       29.77      2.13 o
   2   3  15        0.76       -0.29      1.02 o
   3   3  15        1.51       -0.18      1.40 o
   4   3  15       26.00       30.81      2.27 o
   5   3  15        6.29        9.12      1.56 o
  -6   4  15        0.01        0.05      2.82 o
  -5   4  15       27.19       17.63      2.25 o
  -4   4  15        1.20        0.87      1.22 o
  -3   4  15        6.17        6.42      1.17 o
  -2   4  15       11.89       11.22      1.39 o
  -1   4  15       57.26       56.23      3.27 o
   0   4  15        3.33        3.64      1.24 o
   1   4  15        4.67        4.16      1.06 o
   2   4  15       20.88       21.69      2.04 o
   3   4  15       17.60       18.65      1.95 o
   4   4  15        3.97        3.88      1.38 o
   5   4  15        0.11       -1.16      1.71 o
  -6   5  15        0.94        1.79      1.61 o
  -5   5  15       18.47       18.78      2.37 o
  -4   5  15       12.63       13.14      1.60 o
  -3   5  15        0.13        0.25      0.92 o
  -2   5  15        1.39        0.66      0.89 o
  -1   5  15       49.57       52.15      2.88 o
   0   5  15        4.88        3.87      2.05 o
   1   5  15       31.71       30.56      2.38 o
   2   5  15        0.22        1.19      0.99 o
   3   5  15        0.01        0.14      1.15 o
   4   5  15        0.11       -0.94      1.17 o
  -5   6  15        5.11        5.02      1.71 o
  -4   6  15       24.10       25.78      2.31 o
  -3   6  15        2.33        1.82      1.10 o
  -2   6  15        7.00        6.44      2.09 o
  -1   6  15       67.41       71.90      3.47 o
   0   6  15        0.08        1.04      1.15 o
   1   6  15       14.33       14.57      2.12 o
   2   6  15        0.02        1.58      1.08 o
   3   6  15        1.06        3.50      3.82 o
  -4   7  15        3.22        2.20      1.26 o
  -3   7  15        1.23        1.20      1.13 o
  -2   7  15       17.36       16.27      2.32 o
  -1   7  15       14.53       14.41      2.43 o
   0   7  15        4.96        6.47      1.68 o
   1   7  15        5.69        8.92      1.70 o
   2   7  15        7.56        7.77      1.76 o
  -3   8  15        0.01        0.98      1.69 o
  -2   8  15        7.93        8.79      1.96 o
  -1   8  15        0.00        1.08      1.26 o
   0   8  15        0.01        0.41      1.57 o
   1   8  15        1.37        5.73      2.98 o
  -2 -12  16        0.22        4.23      2.02 o
  -1 -12  16        2.38        3.01      2.08 o
   0 -12  16       32.51       29.17      3.67 o
   1 -12  16       20.57       19.94      3.22 o
   2 -12  16        1.75       -0.81      1.52 o
   3 -12  16       11.46       17.68      3.32 o
  -3 -11  16        2.69        6.19      2.40 o
  -2 -11  16        3.77        5.19      2.11 o
  -1 -11  16       10.69       12.95      2.87 o
   0 -11  16       24.36       24.97      3.37 o
   1 -11  16        1.67        2.88      1.75 o
   2 -11  16        4.92        0.15      1.60 o
   3 -11  16        6.85        6.86      1.18 o
   4 -11  16       30.28       28.62      2.40 o
  -3 -10  16        1.10        1.20      1.80 o
  -2 -10  16       55.35       71.51      4.97 o
  -1 -10  16       23.98       25.40      3.47 o
   0 -10  16        9.29        6.54      2.03 o
   1 -10  16        3.03        4.13      1.79 o
   2 -10  16        0.53        1.10      1.37 o
   3 -10  16       16.19       18.22      1.53 o
   4 -10  16        5.67        3.96      1.05 o
   5 -10  16        0.08        1.10      0.99 o
  -4  -9  16        3.06        2.79      1.39 o
  -3  -9  16        6.42        0.16      1.93 o
  -2  -9  16       13.71       16.54      2.96 o
  -1  -9  16      106.83       93.37      5.25 o
   0  -9  16        0.00        0.22      1.37 o
   1  -9  16        0.21       -0.53      1.32 o
   2  -9  16       22.25       26.73      1.68 o
   3  -9  16        0.39        0.70      0.85 o
   4  -9  16        0.06       -0.27      0.82 o
   5  -9  16        2.09        1.78      0.96 o
  -5  -8  16        1.25        1.97      1.37 o
  -4  -8  16        0.21        0.32      1.12 o
  -3  -8  16       17.67       18.45      3.20 o
  -2  -8  16       90.81       78.37      4.87 o
  -1  -8  16        9.51        6.58      2.16 o
   0  -8  16       41.88       43.25      3.44 o
   1  -8  16       45.17       47.32      2.48 o
   2  -8  16        6.29        8.53      1.04 o
   3  -8  16        6.81        5.42      1.01 o
   4  -8  16        0.03       -0.74      0.74 o
   5  -8  16       11.97       11.17      1.32 o
   6  -8  16        2.44        1.81      0.97 o
  -5  -7  16        8.05        9.08      1.86 o
  -4  -7  16        0.01        1.69      1.26 o
  -3  -7  16        1.84        1.93      1.15 o
  -2  -7  16       11.78        8.37      2.16 o
  -1  -7  16      143.44      129.35      5.85 o
   0  -7  16       24.14       24.43      4.77 o
   1  -7  16       40.00       46.02      1.65 o
   2  -7  16       83.50       73.68      2.05 o
   3  -7  16       32.21       25.29      1.61 o
   4  -7  16        0.29        0.38      0.84 o
   5  -7  16        2.45        2.23      0.92 o
   6  -7  16        0.04        0.19      0.90 o
  -6  -6  16        5.49        6.80      1.53 o
  -5  -6  16        0.02        1.08      1.68 o
  -4  -6  16        0.01        0.42      1.16 o
  -3  -6  16       37.05       39.97      2.06 o
  -2  -6  16      149.96      135.89      6.11 o
  -1  -6  16       58.93       54.14      3.75 o
   0  -6  16        1.73        5.00      1.39 o
   1  -6  16       99.27       99.29      2.09 o
   2  -6  16       15.89       15.32      1.16 o
   3  -6  16       36.89       43.26      1.68 o
   4  -6  16       42.35       45.05      1.77 o
   5  -6  16       30.93       30.87      1.77 o
   6  -6  16        0.66        0.94      1.00 o
  -6  -5  16       15.34       17.18      1.85 o
  -5  -5  16        1.68        2.95      1.10 o
  -4  -5  16        7.19        9.15      1.29 o
  -3  -5  16        0.23        0.87      0.76 o
  -2  -5  16       12.17        8.58      1.36 o
  -1  -5  16       22.38       28.32      3.20 o
   0  -5  16        0.53       -0.08      0.81 o
   1  -5  16       12.29       10.82      0.99 o
   2  -5  16        0.00        0.32      0.56 o
   3  -5  16        0.02        0.73      0.63 o
   4  -5  16       96.02       97.77      2.42 o
   5  -5  16        0.59        1.70      0.82 o
   6  -5  16        0.05        0.49      0.96 o
  -6  -4  16       43.84       47.54      2.63 o
  -5  -4  16        1.81        3.49      1.12 o
  -4  -4  16        0.69        1.86      0.89 o
  -3  -4  16        0.43        0.26      0.70 o
  -2  -4  16       48.53       53.34      1.95 o
  -1  -4  16        3.09        3.36      1.52 o
   0  -4  16        8.10        5.12      1.00 o
   1  -4  16        9.40        9.62      0.96 o
   2  -4  16      116.83      108.64      2.66 o
   3  -4  16        2.97        2.11      0.77 o
   4  -4  16       49.12       45.31      1.87 o
   5  -4  16        4.41        2.76      1.26 o
   6  -4  16        0.59        0.80      1.11 o
  -6  -3  16        0.83       -0.16      0.97 o
  -5  -3  16        2.89        2.15      1.01 o
  -4  -3  16        2.36        3.74      1.02 o
  -3  -3  16        1.15        1.36      0.77 o
  -2  -3  16       25.63       33.29      1.69 o
  -1  -3  16      133.94      124.25      5.50 o
   0  -3  16      152.52      159.49      3.59 o
   1  -3  16      201.96      201.56      3.39 o
   2  -3  16        0.12        0.26      0.70 o
   3  -3  16       53.55       50.62      1.90 o
   4  -3  16       13.26       12.08      1.52 o
   5  -3  16        3.47        3.80      1.34 o
   6  -3  16        0.03        0.84      0.94 o
  -7  -2  16       11.11       12.53      1.73 o
  -6  -2  16        0.41       -0.49      0.97 o
  -5  -2  16       26.17       26.65      2.01 o
  -4  -2  16       50.80       46.89      2.13 o
  -3  -2  16       52.03       56.58      2.12 o
  -2  -2  16       16.47       16.49      2.84 o
  -1  -2  16       40.15       45.48      2.17 o
   0  -2  16      310.42      313.48      5.46 o
   1  -2  16      134.42      135.35      2.74 o
   2  -2  16        0.07        1.14      1.56 o
   3  -2  16        3.65        3.51      0.85 o
   4  -2  16       10.72        9.63      1.39 o
   5  -2  16       17.62       15.51      1.95 o
   6  -2  16        6.64        6.08      1.29 o
  -7  -1  16        3.57        5.67      1.41 o
  -6  -1  16       54.45       46.13      2.83 o
  -5  -1  16       35.22       32.32      2.10 o
  -4  -1  16       25.81       28.17      1.91 o
  -3  -1  16       12.15       12.33      1.59 o
  -2  -1  16        1.65        1.52      2.00 o
  -1  -1  16       23.85       22.40      1.54 o
   0  -1  16        0.47        0.48      0.75 o
   1  -1  16      201.71      213.75      3.52 o
   2  -1  16       14.69       14.85      1.99 o
   3  -1  16        1.82        2.15      1.26 o
   4  -1  16       15.70       13.38      1.86 o
   5  -1  16        0.01       -0.43      1.12 o
   6  -1  16        5.31        5.44      1.70 o
  -7   0  16        0.29        0.14      1.38 o
  -6   0  16        6.16        8.26      1.64 o
  -5   0  16       30.83       35.05      3.02 o
  -4   0  16        3.74        2.53      1.23 o
  -3   0  16        0.05       -0.26      0.95 o
  -2   0  16       15.71       19.74      1.44 o
  -1   0  16       17.12       19.48      1.40 o
   0   0  16        0.94        0.92      0.81 o
   1   0  16      237.93      256.75      5.47 o
   2   0  16        1.51        2.40      1.16 o
   3   0  16        0.60        1.35      1.01 o
   4   0  16        4.87        2.13      1.26 o
   5   0  16        5.00        4.01      1.34 o
   6   0  16        0.11        0.29      1.05 o
  -6   1  16       13.51       16.03      2.69 o
  -5   1  16       13.56       11.39      1.93 o
  -4   1  16        0.09       -0.54      1.10 o
  -3   1  16       63.94       67.20      3.02 o
  -2   1  16       64.19       67.96      2.33 o
  -1   1  16       57.71       56.79      2.43 o
   0   1  16       19.17       19.46      1.34 o
   1   1  16        7.32        7.94      1.24 o
   2   1  16       18.16       14.14      2.22 o
   3   1  16       15.34       12.69      1.59 o
   4   1  16        0.15        1.33      1.67 o
   5   1  16        0.02        0.38      1.25 o
  -6   2  16       11.31       12.14      2.36 o
  -5   2  16        0.75       -1.04      1.62 o
  -4   2  16       10.36        9.61      1.76 o
  -3   2  16       60.23       56.24      2.87 o
  -2   2  16      133.17      130.13      3.25 o
  -1   2  16       30.96       33.63      1.76 o
   0   2  16        7.42        4.46      1.01 o
   1   2  16        6.85        3.81      3.36 o
   2   2  16       15.76       15.95      1.76 o
   3   2  16       12.99       12.58      1.83 o
   4   2  16        1.89        4.70      2.34 o
   5   2  16        1.33       -1.19      1.19 o
  -6   3  16        1.56        0.37      1.41 o
  -5   3  16        0.17       -0.98      1.22 o
  -4   3  16        7.28        9.04      1.97 o
  -3   3  16       52.03       51.14      2.24 o
  -2   3  16        8.32        9.04      1.70 o
  -1   3  16       12.53       13.15      1.41 o
   0   3  16        3.35        2.99      2.14 o
   1   3  16       13.89       12.22      1.42 o
   2   3  16       19.22       19.37      2.64 o
   3   3  16        6.24        6.14      2.35 o
   4   3  16       15.52       17.75      2.00 o
   5   3  16        3.06        0.70      2.12 o
  -6   4  16        0.89       -1.28      1.28 o
  -5   4  16        3.05        4.81      1.62 o
  -4   4  16        4.28        2.00      1.36 o
  -3   4  16        0.03        0.48      0.89 o
  -2   4  16        3.29        4.93      1.17 o
  -1   4  16       14.00       17.81      2.09 o
   0   4  16       25.15       22.73      2.17 o
   1   4  16        0.11        1.56      0.99 o
   2   4  16       17.47       16.36      5.26 o
   3   4  16       23.04       26.60      2.41 o
   4   4  16        0.03       -0.94      1.80 o
  -5   5  16       11.76       11.97      2.09 o
  -4   5  16        0.53       -0.92      1.25 o
  -3   5  16        1.57        2.53      1.07 o
  -2   5  16       20.81       25.90      2.54 o
  -1   5  16       37.53       40.20      2.70 o
   0   5  16        7.71        8.86      2.46 o
   1   5  16       27.83       28.15      2.46 o
   2   5  16        0.06        0.96      3.39 o
   3   5  16        0.01        2.37      5.71 o
  -5   6  16        3.50        3.21      2.43 o
  -4   6  16        0.29       -1.49      1.49 o
  -3   6  16        4.79        4.21      1.59 o
  -2   6  16        2.71        0.20      1.45 o
  -1   6  16       33.07       47.02      3.00 o
   0   6  16       22.93       22.00      7.24 o
   1   6  16        5.52        6.28      1.52 o
   2   6  16        2.63        5.26      2.44 o
  -3   7  16        0.26        0.24      2.04 o
  -2   7  16       21.98       22.30      2.58 o
  -1   7  16        1.42        4.36      1.57 o
   0   7  16        2.10        2.73      3.32 o
   1   7  16       11.56       18.63      2.31 o
  -1 -12  17        1.75        1.61      1.82 o
   0 -12  17        0.12        2.14      1.65 o
   1 -12  17       12.72       15.68      3.06 o
   2 -12  17       16.98       22.62      3.39 o
  -2 -11  17        1.38        2.55      1.98 o
  -1 -11  17        1.21        2.77      1.96 o
   0 -11  17        2.69        1.42      1.54 o
   1 -11  17       16.54       17.09      2.96 o
   2 -11  17        0.69        1.43      1.73 o
   3 -11  17       18.80       21.28      2.20 o
   4 -11  17        5.77        6.80      1.25 o
  -3 -10  17        0.04        0.49      1.64 o
  -2 -10  17        0.54        0.76      1.72 o
  -1 -10  17        0.35       -0.24      1.76 o
   0 -10  17        0.37       -1.31      1.31 o
   1 -10  17       10.46       11.84      2.48 o
   2 -10  17       25.50       26.74      2.45 o
   3 -10  17        3.01        2.36      0.98 o
   4 -10  17       12.61       15.24      1.54 o
  -4  -9  17        2.93        3.23      2.03 o
  -3  -9  17        7.10       10.54      2.62 o
  -2  -9  17       12.54       20.73      3.41 o
  -1  -9  17       14.88       12.60      2.61 o
   0  -9  17       46.03       55.03      4.04 o
   1  -9  17        4.26        3.10      1.72 o
   2  -9  17        1.06        2.23      0.86 o
   3  -9  17        2.02        0.81      0.81 o
   4  -9  17        6.70        9.57      1.24 o
   5  -9  17        0.00       -0.82      0.82 o
  -5  -8  17        1.22        0.94      1.33 o
  -4  -8  17        0.77        2.50      1.32 o
  -3  -8  17        0.13       -0.47      1.52 o
  -2  -8  17      174.18      198.18      8.02 o
  -1  -8  17      173.07      175.44      7.30 o
   0  -8  17        2.08        2.80      1.70 o
   1  -8  17        2.56        4.85      1.79 o
   2  -8  17        4.15        3.78      0.90 o
   3  -8  17       11.14       11.88      1.29 o
   4  -8  17        3.56        4.80      1.04 o
   5  -8  17        7.72        5.88      1.21 o
  -5  -7  17       15.97       15.37      2.90 o
  -4  -7  17        0.15       -0.29      1.05 o
  -3  -7  17       12.35       10.69      2.70 o
  -2  -7  17       25.33       25.64      3.39 o
  -1  -7  17       19.67       16.97      2.80 o
   0  -7  17        5.47        5.58      1.83 o
   1  -7  17       23.01       24.27      1.41 o
   2  -7  17        6.22        5.92      0.90 o
   3  -7  17        4.40        8.11      1.09 o
   4  -7  17       33.41       28.00      1.79 o
   5  -7  17       21.81       22.94      1.69 o
   6  -7  17        1.97        1.34      1.70 o
  -6  -6  17       10.21       11.17      1.62 o
  -5  -6  17       37.07       45.90      2.48 o
  -4  -6  17        9.67       12.49      1.50 o
  -3  -6  17       18.38       23.05      2.26 o
  -2  -6  17       33.76       32.19      3.76 o
  -1  -6  17        0.05        0.91      1.32 o
   0  -6  17        8.44       12.06      3.00 o
   1  -6  17       41.20       40.43      1.57 o
   2  -6  17        0.97        0.09      0.64 o
   3  -6  17        3.90        4.68      0.86 o
   4  -6  17       35.19       31.92      1.67 o
   5  -6  17        0.95        0.03      0.80 o
   6  -6  17        0.96        1.09      1.05 o
  -6  -5  17        3.39        3.11      1.23 o
  -5  -5  17        1.91        2.30      1.20 o
  -4  -5  17       29.48       39.46      2.10 o
  -3  -5  17       68.30       61.27      2.32 o
  -2  -5  17        9.39        9.19      2.27 o
  -1  -5  17       14.28       23.93      3.07 o
   0  -5  17        1.28        2.53      1.18 o
   1  -5  17        1.17        1.32      0.71 o
   2  -5  17        0.15        0.77      0.71 o
   3  -5  17        4.49        2.39      0.75 o
   4  -5  17       25.11       28.22      1.92 o
   5  -5  17        0.72        2.06      1.02 o
   6  -5  17        0.19       -1.05      1.05 o
  -6  -4  17        1.94       -0.04      1.06 o
  -5  -4  17       50.08       56.09      4.57 o
  -4  -4  17       54.57       57.69      2.39 o
  -3  -4  17        6.64        4.85      1.01 o
  -2  -4  17      101.76       94.40      5.15 o
  -1  -4  17       42.28       39.63      3.36 o
   0  -4  17       77.02       73.87      2.49 o
   1  -4  17        2.04        3.40      0.84 o
   2  -4  17       23.57       23.54      1.69 o
   3  -4  17       32.78       30.28      1.68 o
   4  -4  17       11.15       13.45      1.29 o
   5  -4  17        5.54        2.82      1.28 o
   6  -4  17        2.70       -0.09      0.94 o
  -6  -3  17        1.43        0.74      1.09 o
  -5  -3  17        3.79        2.43      1.08 o
  -4  -3  17        5.32        5.64      1.11 o
  -3  -3  17       47.25       43.14      2.71 o
  -2  -3  17       38.81       35.14      1.83 o
  -1  -3  17      168.03      184.14      7.02 o
   0  -3  17       23.88       23.95      1.70 o
   1  -3  17      137.10      129.14      2.99 o
   2  -3  17       58.06       58.47      2.12 o
   3  -3  17       29.97       30.61      1.69 o
   4  -3  17        9.89        9.32      1.46 o
   5  -3  17        0.05        0.69      1.14 o
   6  -3  17       15.09       13.10      1.65 o
  -6  -2  17        0.54       -0.69      0.98 o
  -5  -2  17        0.29       -0.88      0.88 o
  -4  -2  17        5.03        4.65      1.05 o
  -3  -2  17        0.12       -0.33      0.74 o
  -2  -2  17       38.79       37.16      2.24 o
  -1  -2  17        5.15        4.40      1.26 o
   0  -2  17      161.12      168.44      3.85 o
   1  -2  17       24.94       24.29      2.11 o
   2  -2  17        0.27        1.26      0.78 o
   3  -2  17       18.55       16.77      2.11 o
   4  -2  17        0.34       -0.84      0.93 o
   5  -2  17        1.95        2.12      1.33 o
   6  -2  17        1.70        3.51      1.23 o
  -6  -1  17       22.62       21.89      2.09 o
  -5  -1  17       14.01       15.89      1.73 o
  -4  -1  17        8.40        5.23      1.11 o
  -3  -1  17        0.39       -0.05      0.99 o
  -2  -1  17       17.15       16.58      1.77 o
  -1  -1  17      102.86      111.98      3.79 o
   0  -1  17       44.88       47.05      2.19 o
   1  -1  17        8.79        6.92      1.04 o
   2  -1  17       46.38       43.44      2.10 o
   3  -1  17       17.28       21.03      3.48 o
   4  -1  17        5.09        8.57      2.36 o
   5  -1  17        1.68        0.54      1.01 o
  -6   0  17        6.19        5.17      1.95 o
  -5   0  17        2.40        3.09      1.42 o
  -4   0  17       15.19       14.02      1.89 o
  -3   0  17       10.63        9.72      1.65 o
  -2   0  17        0.30       -0.31      0.99 o
  -1   0  17       13.14       13.85      1.84 o
   0   0  17        8.95        9.36      1.39 o
   1   0  17        0.13       -0.51      1.29 o
   2   0  17        2.37        1.79      1.11 o
   3   0  17        0.22        1.68      1.03 o
   4   0  17       11.54       15.99      2.04 o
   5   0  17        1.67       -0.38      0.95 o
  -6   1  17        0.46        1.54      1.67 o
  -5   1  17        3.40        2.61      1.45 o
  -4   1  17        0.12       -0.59      1.12 o
  -3   1  17      106.10      106.56      3.85 o
  -2   1  17       13.92       16.38      1.48 o
  -1   1  17        0.22       -0.11      0.77 o
   0   1  17        5.89        4.34      1.19 o
   1   1  17       13.99       12.18      3.41 o
   2   1  17        0.52        1.94      1.50 o
   3   1  17       35.42       36.73      2.42 o
   4   1  17        0.00        1.38      1.09 o
   5   1  17        0.71        0.37      1.33 o
  -6   2  17        4.74        2.33      1.66 o
  -5   2  17        0.01       -0.32      1.28 o
  -4   2  17        5.58        6.91      1.68 o
  -3   2  17        0.07       -1.06      1.06 o
  -2   2  17        8.85       11.16      1.35 o
  -1   2  17        2.35        3.05      1.01 o
   0   2  17        5.78        6.68      1.08 o
   1   2  17        1.64        1.89      2.12 o
   2   2  17       36.51       39.28      2.41 o
   3   2  17       18.26       17.05      1.94 o
   4   2  17        0.97        0.86      1.28 o
   5   2  17        0.12        2.68      2.18 o
  -6   3  17        4.17        2.75      1.66 o
  -5   3  17        2.50        1.01      1.46 o
  -4   3  17        3.41        0.60      1.35 o
  -3   3  17       19.59       19.80      2.26 o
  -2   3  17       76.64       75.99      2.70 o
  -1   3  17       68.37       74.39      2.62 o
   0   3  17       23.48       22.89      2.10 o
   1   3  17        0.10        1.35      4.14 o
   2   3  17       14.18       17.99      2.97 o
   3   3  17        0.44       -1.14      1.14 o
   4   3  17        0.43        2.24      1.22 o
  -5   4  17        7.52        9.73      3.54 o
  -4   4  17       41.14       38.11      3.12 o
  -3   4  17        8.74        7.35      1.51 o
  -2   4  17        8.39        9.05      1.84 o
  -1   4  17       39.91       43.47      2.76 o
   0   4  17        3.59        4.66      1.33 o
   1   4  17        3.53        5.97      2.10 o
   2   4  17        0.47        1.96      2.39 o
   3   4  17        0.46        2.91      4.57 o
  -5   5  17        1.29        2.63      2.50 o
  -4   5  17        1.81        0.69      1.45 o
  -3   5  17        0.00       -0.18      0.97 o
  -2   5  17        1.61       -0.30      1.27 o
  -1   5  17       38.77       38.59      2.92 o
   0   5  17        9.56       14.97      1.96 o
   1   5  17        1.67        4.03      2.15 o
   2   5  17       16.28       13.30      4.67 o
   3   5  17        7.60        9.12      2.14 o
  -4   6  17        0.41        0.93      1.75 o
  -3   6  17        7.45        4.01      1.34 o
  -2   6  17       34.39       33.63      2.93 o
  -1   6  17       13.59       18.79      2.39 o
   0   6  17        1.14        0.08      1.71 o
   1   6  17        5.61        8.44      2.57 o
   2   6  17        2.13        2.44      2.02 o
  -2   7  17        0.07        0.58      1.47 o
  -1   7  17        1.84        4.32      1.52 o
   0   7  17        0.51        0.41      2.01 o
   0 -12  18        1.83        1.99      1.89 o
   1 -12  18        0.06        4.81      2.01 o
  -2 -11  18        0.00        1.68      1.88 o
  -1 -11  18        2.47        3.61      2.13 o
   0 -11  18       13.76       13.60      2.79 o
   1 -11  18       11.31       11.55      2.48 o
   2 -11  18       25.90       23.10      3.42 o
   3 -11  18        5.79        7.28      1.45 o
  -3 -10  18       17.15       35.04      4.44 o
  -2 -10  18        4.19       11.57      2.75 o
  -1 -10  18       16.90       12.35      2.78 o
   0 -10  18       30.09       34.85      4.02 o
   1 -10  18       16.08       13.99      2.67 o
   2 -10  18        0.15        1.04      1.69 o
   3 -10  18       12.22       15.09      1.49 o
   4 -10  18        3.16        5.33      1.16 o
  -4  -9  18       30.72       34.12      4.46 o
  -3  -9  18        0.00       -0.92      1.68 o
  -2  -9  18       25.21       26.97      3.78 o
  -1  -9  18        2.86        2.01      1.82 o
   0  -9  18       10.65       11.51      2.50 o
   1  -9  18       40.53       43.39      3.76 o
   2  -9  18       71.17       76.78      3.01 o
   3  -9  18        1.08        0.29      0.95 o
   4  -9  18        0.90        0.33      0.92 o
  -4  -8  18        0.00        4.37      2.30 o
  -3  -8  18       29.34       35.27      4.39 o
  -2  -8  18       33.43       31.27      3.94 o
  -1  -8  18       10.67        8.78      2.38 o
   0  -8  18       40.93       40.08      3.61 o
   1  -8  18       25.40       22.57      3.05 o
   2  -8  18       16.00       13.71      1.30 o
   3  -8  18        0.10        0.22      0.77 o
   4  -8  18        0.03        0.80      0.92 o
   5  -8  18        0.02       -0.37      0.84 o
  -5  -7  18        0.01        1.68      1.07 o
  -4  -7  18        0.02       -1.20      1.69 o
  -3  -7  18        2.85        0.42      1.76 o
  -2  -7  18       22.53       26.56      3.66 o
  -1  -7  18       67.37       66.02      4.50 o
   0  -7  18        0.30       -0.76      1.22 o
   1  -7  18        9.69       14.05      4.63 o
   2  -7  18       36.17       32.38      1.70 o
   3  -7  18        5.45        8.73      1.08 o
   4  -7  18       15.88       15.72      1.45 o
   5  -7  18       15.10       15.12      1.46 o
  -5  -6  18        2.35        3.11      1.19 o
  -4  -6  18        0.30        1.25      0.97 o
  -3  -6  18       22.93       24.13      3.56 o
  -2  -6  18        1.05        0.60      1.56 o
  -1  -6  18       30.24       32.68      3.75 o
   0  -6  18        1.53       -0.75      1.21 o
   1  -6  18        9.31       10.91      1.67 o
   2  -6  18       10.59       11.80      1.27 o
   3  -6  18        0.50        0.47      0.75 o
   4  -6  18        9.43       10.59      1.16 o
   5  -6  18        7.24        7.68      1.16 o
  -5  -5  18       16.97       17.88      1.85 o
  -4  -5  18        3.21        2.30      1.03 o
  -3  -5  18       16.47       17.88      3.10 o
  -2  -5  18        0.00       -0.65      1.34 o
  -1  -5  18       43.42       35.27      3.27 o
   0  -5  18       53.60       51.17      3.76 o
   1  -5  18       74.06       71.60      2.33 o
   2  -5  18        0.01        0.75      0.76 o
   3  -5  18        6.14        6.27      1.26 o
   4  -5  18       12.26       14.17      1.39 o
   5  -5  18        0.03       -1.02      1.02 o
  -6  -4  18       11.55       12.00      1.70 o
  -5  -4  18       14.70       15.32      1.77 o
  -4  -4  18       46.26       51.37      2.84 o
  -3  -4  18        0.99       -0.62      0.98 o
  -2  -4  18       35.13       36.46      3.46 o
  -1  -4  18       52.29       55.09      3.99 o
   0  -4  18        1.00        1.11      0.93 o
   1  -4  18      105.72      113.92      2.90 o
   2  -4  18        1.09       -0.06      1.03 o
   3  -4  18       45.29       45.81      2.26 o
   4  -4  18       16.37       20.27      1.56 o
   5  -4  18        1.28        1.64      1.28 o
  -6  -3  18        3.81        0.89      1.09 o
  -5  -3  18        0.13       -0.02      1.10 o
  -4  -3  18        0.75        1.94      0.99 o
  -3  -3  18       21.88       24.80      1.75 o
  -2  -3  18       41.33       38.17      3.53 o
  -1  -3  18        2.80        1.55      1.46 o
   0  -3  18      106.80      127.81      3.44 o
   1  -3  18        6.35        6.83      1.06 o
   2  -3  18      128.13      129.90      3.16 o
   3  -3  18       10.03       10.22      1.29 o
   4  -3  18        0.95        1.53      1.11 o
   5  -3  18        2.92        5.41      1.25 o
  -6  -2  18        3.44        2.73      1.21 o
  -5  -2  18        0.34       -0.11      0.99 o
  -4  -2  18       40.24       41.84      2.16 o
  -3  -2  18        0.02        1.92      1.31 o
  -2  -2  18       29.05       32.26      3.73 o
  -1  -2  18       91.47       92.86      5.09 o
   0  -2  18       23.90       22.23      1.94 o
   1  -2  18        0.19       -0.96      0.96 o
   2  -2  18       32.27       31.24      1.88 o
   3  -2  18       32.22       31.11      2.26 o
   4  -2  18        0.64        2.14      1.99 o
   5  -2  18        0.14        0.01      1.04 o
  -6  -1  18        1.90        3.37      1.28 o
  -5  -1  18        9.17        8.69      1.44 o
  -4  -1  18        1.53        1.76      2.18 o
  -3  -1  18        0.60       -0.31      1.02 o
  -2  -1  18        3.17        2.12      1.17 o
  -1  -1  18       45.65       41.06      2.42 o
   0  -1  18       21.83       25.52      2.93 o
   1  -1  18       45.76       44.73      2.24 o
   2  -1  18       20.04       21.80      4.21 o
   3  -1  18       12.46        8.85      1.62 o
   4  -1  18       64.87       65.16      2.94 o
   5  -1  18        3.42        4.66      1.27 o
  -6   0  18       67.80       68.80      3.76 o
  -5   0  18       10.62       11.34      2.00 o
  -4   0  18        3.39        2.43      1.37 o
  -3   0  18        6.59        8.21      1.59 o
  -2   0  18      109.84      107.93      4.98 o
  -1   0  18        9.40        7.41      3.14 o
   0   0  18      173.99      192.54      4.89 o
   1   0  18       15.87       14.01      2.05 o
   2   0  18       18.41       16.16      1.82 o
   3   0  18       17.26       22.76      3.75 o
   4   0  18        2.99        3.47      1.28 o
   5   0  18        2.04        1.92      1.28 o
  -6   1  18       23.50       26.59      3.84 o
  -5   1  18        2.75        3.52      1.81 o
  -4   1  18        3.15       -0.22      1.26 o
  -3   1  18      145.07      151.52      4.70 o
  -2   1  18        7.51        9.51      2.89 o
  -1   1  18       17.27       17.40      1.50 o
   0   1  18        0.04       -0.55      0.96 o
   1   1  18        1.96        3.92      1.39 o
   2   1  18       12.68       15.44      2.05 o
   3   1  18        7.39        5.11      1.76 o
   4   1  18       17.38       17.50      2.02 o
  -5   2  18        0.02       -1.53      1.53 o
  -4   2  18        8.48        4.89      1.63 o
  -3   2  18        0.32        0.01      1.56 o
  -2   2  18       11.93       12.31      1.46 o
  -1   2  18       25.88       23.47      1.91 o
   0   2  18        1.89        2.89      1.59 o
   1   2  18        6.53        3.73      1.67 o
   2   2  18       13.99       19.76      2.42 o
   3   2  18       12.70       18.33      2.30 o
   4   2  18        8.83       13.51      2.05 o
  -5   3  18       27.81       26.48      8.02 o
  -4   3  18        4.86        4.70      1.66 o
  -3   3  18        0.95        2.31      1.41 o
  -2   3  18        3.21        3.37      1.09 o
  -1   3  18        8.40        9.76      1.35 o
   0   3  18       13.16       12.35      2.52 o
   1   3  18       15.61       16.89      2.98 o
   2   3  18        0.92       -0.62      1.92 o
   3   3  18        0.11        0.59      1.99 o
  -5   4  18        1.49       -1.00      1.67 o
  -4   4  18        1.22        0.57      1.49 o
  -3   4  18        2.45        0.84      1.48 o
  -2   4  18        2.23        0.77      1.03 o
  -1   4  18       71.56       79.84      5.09 o
   0   4  18       27.43       26.82      3.58 o
   1   4  18        1.44        1.99      1.78 o
   2   4  18        1.28        4.38      4.46 o
   3   4  18        0.08        0.35      1.80 o
  -4   5  18       11.53        9.61      2.12 o
  -3   5  18        3.10        3.76      1.31 o
  -2   5  18       20.14       24.26      2.56 o
  -1   5  18       12.46       14.37      2.13 o
   0   5  18       10.80       13.62      1.98 o
   1   5  18        0.95        2.78      1.91 o
   2   5  18        6.21       10.45      2.79 o
  -3   6  18        3.62        3.44      1.66 o
  -2   6  18        8.85        8.52      1.86 o
  -1   6  18        3.24        6.82      2.51 o
   0   6  18        3.15        2.37      2.16 o
  -1 -11  19        4.43        6.86      2.38 o
   0 -11  19       12.40       21.77      3.46 o
   1 -11  19        0.40       -0.01      1.57 o
   2 -11  19        1.53        0.83      1.81 o
  -2 -10  19       35.29       32.50      4.19 o
  -1 -10  19        1.93        2.77      1.99 o
   0 -10  19        0.63        1.74      1.72 o
   1 -10  19        0.66        0.39      1.52 o
   2 -10  19        1.72        2.75      1.89 o
   3 -10  19        9.14       11.73      1.41 o
  -3  -9  19        0.20        1.28      1.97 o
  -2  -9  19        0.56        2.33      1.83 o
  -1  -9  19       26.32       24.77      3.53 o
   0  -9  19        5.93        4.80      2.01 o
   1  -9  19        0.40        0.96      1.59 o
   2  -9  19        0.07       -1.04      1.34 o
   3  -9  19       11.40        8.99      1.30 o
   4  -9  19        0.06        1.06      0.95 o
  -4  -8  19        3.46        2.71      2.15 o
  -3  -8  19        0.15       -1.11      1.67 o
  -2  -8  19       58.62       65.65      4.88 o
  -1  -8  19       17.36       20.76      3.17 o
   0  -8  19        3.03        0.47      1.53 o
   1  -8  19       20.40       23.89      3.34 o
   2  -8  19        0.52       -0.69      0.79 o
   3  -8  19        2.71        3.03      1.56 o
   4  -8  19        3.47        3.80      1.29 o
  -4  -7  19        4.55        3.97      2.40 o
  -3  -7  19        5.17        3.05      2.17 o
  -2  -7  19        6.80        7.23      2.26 o
  -1  -7  19        8.86        8.30      2.37 o
   0  -7  19       15.16       18.30      3.05 o
   1  -7  19       12.25       11.13      2.53 o
   2  -7  19       11.91       14.41      1.25 o
   3  -7  19        0.43        0.67      0.79 o
   4  -7  19        8.71        7.55      1.16 o
   5  -7  19        0.32        0.85      0.92 o
  -5  -6  19        0.07        1.50      1.11 o
  -4  -6  19        8.41        6.27      2.39 o
  -3  -6  19        4.16        2.74      1.86 o
  -2  -6  19        0.68        0.48      1.53 o
  -1  -6  19        1.06        3.80      1.79 o
   0  -6  19       16.02       15.55      2.67 o
   1  -6  19       14.61       19.04      1.70 o
   2  -6  19        4.60        4.42      1.01 o
   3  -6  19        0.64        0.04      0.84 o
   4  -6  19        8.65        8.57      1.26 o
   5  -6  19        6.31        4.46      1.57 o
  -5  -5  19        0.02        1.26      1.06 o
  -4  -5  19        2.76        4.37      2.22 o
  -3  -5  19        0.07        1.02      1.65 o
  -2  -5  19       12.64       13.55      2.72 o
  -1  -5  19       35.48       36.26      3.52 o
   0  -5  19        2.73        4.22      1.83 o
   1  -5  19        4.96        5.63      1.13 o
   2  -5  19        9.05        7.00      1.15 o
   3  -5  19        8.40        8.35      1.20 o
   4  -5  19        0.61        0.68      0.85 o
   5  -5  19        0.47        2.30      1.45 o
  -5  -4  19        0.00        0.59      1.04 o
  -4  -4  19        0.32        0.21      0.94 o
  -3  -4  19       25.75       31.90      4.07 o
  -2  -4  19        8.71        7.59      2.26 o
  -1  -4  19        1.20        1.19      1.52 o
   0  -4  19        0.03       -0.95      1.21 o
   1  -4  19        8.29       10.98      2.17 o
   2  -4  19       24.50       29.37      3.43 o
   3  -4  19       72.18       73.94      3.08 o
   4  -4  19        1.19       -0.23      1.00 o
   5  -4  19       21.07       23.33      2.14 o
  -5  -3  19        4.79        4.40      1.19 o
  -4  -3  19       14.39       20.28      1.80 o
  -3  -3  19        7.84        7.31      2.24 o
  -2  -3  19       14.10       14.56      2.79 o
  -1  -3  19        0.00        0.40      1.30 o
   0  -3  19        2.64        3.31      1.10 o
   1  -3  19       48.78       51.47      2.37 o
   2  -3  19      136.94      141.44      3.92 o
   3  -3  19        1.61        0.76      1.31 o
   4  -3  19        0.08        0.74      1.07 o
   5  -3  19       16.46       12.41      1.70 o
  -5  -2  19       10.65        9.40      1.46 o
  -4  -2  19        6.32        6.28      1.60 o
  -3  -2  19        1.75        1.28      1.22 o
  -2  -2  19       23.64       23.41      3.39 o
  -1  -2  19        3.27        4.17      1.79 o
   0  -2  19        4.96        2.07      1.11 o
   1  -2  19        3.44        1.32      1.73 o
   2  -2  19       17.00       16.34      2.44 o
   3  -2  19        3.57        1.06      1.26 o
   4  -2  19        1.92        0.37      1.12 o
   5  -2  19        2.97        2.54      1.20 o
  -5  -1  19        7.50        7.36      1.95 o
  -4  -1  19        0.56        1.51      1.34 o
  -3  -1  19       95.04       86.60      4.22 o
  -2  -1  19       34.97       38.98      4.32 o
  -1  -1  19        0.01       -1.07      1.07 o
   0  -1  19       19.84       21.74      2.04 o
   1  -1  19       40.22       46.22      2.37 o
   2  -1  19        1.83        2.86      1.19 o
   3  -1  19        0.00       -0.85      1.06 o
   4  -1  19        0.03       -0.76      1.02 o
   5  -1  19       10.55       12.78      3.04 o
  -5   0  19       22.70       20.38      2.48 o
  -4   0  19       44.99       44.04      4.72 o
  -3   0  19        1.01        1.05      2.01 o
  -2   0  19       42.80       43.62      3.96 o
  -1   0  19        3.66        4.28      2.57 o
   0   0  19       41.34       40.35      2.48 o
   1   0  19       13.82       11.13      1.95 o
   2   0  19       22.13       17.63      1.98 o
   3   0  19        0.24        1.13      1.19 o
   4   0  19        0.29        1.98      1.50 o
  -5   1  19       18.20       20.79      2.60 o
  -4   1  19       11.90       12.22      2.13 o
  -3   1  19       35.95       37.06      2.83 o
  -2   1  19        7.03        5.43      2.18 o
  -1   1  19        0.44       -0.27      0.99 o
   0   1  19        1.06        0.32      1.05 o
   1   1  19        9.20        9.99      3.13 o
   2   1  19       29.12       30.36      5.01 o
   3   1  19        2.53        3.46      1.54 o
   4   1  19        2.94        5.08      1.53 o
  -5   2  19       10.98        7.40      1.96 o
  -4   2  19        9.51        7.99      1.96 o
  -3   2  19        3.37        3.88      1.61 o
  -2   2  19        5.23        5.25      3.30 o
  -1   2  19       39.23       42.78      3.34 o
   0   2  19       12.19       12.67      2.55 o
   1   2  19        1.71        5.01      1.89 o
   2   2  19        5.73        4.42      2.81 o
   3   2  19       27.32       27.78      2.96 o
  -4   3  19        1.02       -0.27      1.39 o
  -3   3  19        0.51        0.27      1.35 o
  -2   3  19       11.85       11.44      2.11 o
  -1   3  19       31.90       27.15      3.61 o
   0   3  19        2.92        2.07      1.78 o
   1   3  19        6.72       10.12      2.58 o
   2   3  19        1.63        4.31      1.98 o
   3   3  19        1.01       -1.15      3.87 o
  -4   4  19        0.32       -1.41      3.07 o
  -3   4  19        2.31        2.69      1.57 o
  -2   4  19        0.35       -0.14      1.33 o
  -1   4  19       27.59       37.00      2.73 o
   0   4  19       22.99       27.17      3.73 o
   1   4  19        0.72       -0.71      1.54 o
   2   4  19        5.04        5.78      2.43 o
  -3   5  19        0.32       -0.21      1.69 o
  -2   5  19        9.62        9.68      1.90 o
  -1   5  19        0.75        1.67      1.43 o
   0   5  19        0.44       -0.37      1.94 o
   1   5  19       18.14       19.10      3.41 o
  -2 -10  20       18.83       19.23      3.44 o
  -1 -10  20       15.55       20.75      3.47 o
   0 -10  20        1.58        1.68      1.94 o
   1 -10  20        0.76        1.86      1.70 o
   2 -10  20       10.77       14.57      2.96 o
  -3  -9  20        1.00        0.89      2.07 o
  -2  -9  20        3.10        9.68      2.69 o
  -1  -9  20       19.98       28.72      3.98 o
   0  -9  20       19.87       18.60      3.27 o
   1  -9  20        5.50        4.26      1.99 o
   2  -9  20        8.38       10.58      2.56 o
   3  -9  20        8.72        7.47      1.26 o
  -3  -8  20       11.53       12.75      3.07 o
  -2  -8  20       11.90       18.75      3.50 o
  -1  -8  20       45.01       44.06      4.30 o
   0  -8  20        1.24       -0.06      1.58 o
   1  -8  20       11.96       15.84      2.85 o
   2  -8  20        0.86       -0.33      1.51 o
   3  -8  20        0.53        0.44      0.86 o
   4  -8  20        7.30        6.28      1.46 o
  -4  -7  20        2.03        2.05      2.15 o
  -3  -7  20        8.22        7.01      2.61 o
  -2  -7  20        8.05        4.87      2.23 o
  -1  -7  20        1.66       -0.09      1.60 o
   0  -7  20       38.77       39.38      3.75 o
   1  -7  20        0.00        2.06      1.44 o
   2  -7  20       32.72       39.05      3.77 o
   3  -7  20        3.59        5.55      1.17 o
   4  -7  20        8.37        8.20      1.81 o
  -4  -6  20       31.77       32.00      4.26 o
  -3  -6  20       11.50       12.89      2.96 o
  -2  -6  20        0.60        1.16      1.68 o
  -1  -6  20       12.51       14.50      2.85 o
   0  -6  20       25.96       25.73      3.42 o
   1  -6  20       24.49       26.92      2.88 o
   2  -6  20        0.92        1.78      0.91 o
   3  -6  20        0.03       -0.79      0.79 o
   4  -6  20        7.00        6.95      1.36 o
  -5  -5  20        0.07        0.43      1.31 o
  -4  -5  20       15.09       15.53      3.20 o
  -3  -5  20       11.05        8.52      2.53 o
  -2  -5  20       13.63       13.94      2.87 o
  -1  -5  20      112.35       95.15      5.59 o
   0  -5  20       13.07       15.77      2.84 o
   1  -5  20        3.01        4.49      1.14 o
   2  -5  20       25.77       24.57      1.77 o
   3  -5  20        1.54        0.36      1.01 o
   4  -5  20        0.00       -0.11      1.05 o
  -5  -4  20        0.00        0.20      1.01 o
  -4  -4  20        0.09        0.31      1.81 o
  -3  -4  20       16.88       12.85      2.90 o
  -2  -4  20       28.26       24.25      3.64 o
  -1  -4  20        9.71        7.37      2.24 o
   0  -4  20        6.76        4.17      1.91 o
   1  -4  20        6.00        7.30      1.29 o
   2  -4  20       20.02       19.56      1.64 o
   3  -4  20        4.29        3.14      1.69 o
   4  -4  20        0.05        1.39      1.55 o
  -5  -3  20        1.48        2.10      1.17 o
  -4  -3  20       28.98       28.94      2.70 o
  -3  -3  20        0.48        3.23      2.05 o
  -2  -3  20        0.08        1.56      1.66 o
  -1  -3  20       57.90       58.40      4.40 o
   0  -3  20        2.26        1.46      1.65 o
   1  -3  20        7.83        4.70      1.20 o
   2  -3  20       26.96       22.77      1.76 o
   3  -3  20       29.79       32.79      2.50 o
   4  -3  20        0.02        1.22      1.12 o
  -5  -2  20        0.49       -0.48      1.29 o
  -4  -2  20        7.25        5.72      1.69 o
  -3  -2  20        0.20        0.69      1.72 o
  -2  -2  20        5.03        3.93      1.91 o
  -1  -2  20        1.56        0.22      1.45 o
   0  -2  20       20.17       23.28      3.12 o
   1  -2  20        0.20       -0.32      0.88 o
   2  -2  20        8.38        9.99      1.61 o
   3  -2  20        0.79       -0.63      1.14 o
   4  -2  20        0.00        0.58      1.93 o
  -5  -1  20       10.94        8.76      1.93 o
  -4  -1  20        1.89        2.11      1.57 o
  -3  -1  20       40.75       42.63      4.81 o
  -2  -1  20        0.55        2.97      1.76 o
  -1  -1  20       11.69       12.13      2.71 o
   0  -1  20        0.29        1.76      1.09 o
   1  -1  20       34.40       27.83      2.39 o
   2  -1  20        0.53        2.51      4.55 o
   3  -1  20        0.39        0.93      2.09 o
   4  -1  20        1.63       -0.55      2.05 o
  -5   0  20        8.82        9.27      2.10 o
  -4   0  20        0.21       -1.36      1.36 o
  -3   0  20       11.52       11.64      1.97 o
  -2   0  20       13.38       15.58      3.10 o
  -1   0  20       29.05       33.43      2.44 o
   0   0  20       22.90       26.81      2.36 o
   1   0  20       23.62       21.91      3.05 o
   2   0  20        0.41        2.96      3.28 o
   3   0  20        6.16        7.73      3.24 o
   4   0  20        2.73        2.94      1.74 o
  -5   1  20        0.08       -1.50      1.50 o
  -4   1  20        2.54       -0.72      1.45 o
  -3   1  20        1.69       -1.32      1.32 o
  -2   1  20        6.85        3.12      2.18 o
  -1   1  20        0.25        0.03      1.24 o
   0   1  20        0.40        0.60      1.63 o
   1   1  20        0.05        1.00      1.55 o
   2   1  20        0.04       -0.85      2.58 o
   3   1  20        0.39        1.69      1.98 o
  -4   2  20        0.62       -0.36      1.47 o
  -3   2  20        0.07       -1.19      1.19 o
  -2   2  20        0.92        0.68      1.83 o
  -1   2  20       11.13        9.05      1.71 o
   0   2  20        0.42        1.94      1.60 o
   1   2  20       11.36       10.59      2.56 o
   2   2  20        1.21        2.32      2.35 o
   3   2  20        4.88        6.13      5.16 o
  -4   3  20        0.92       -2.59      2.73 o
  -3   3  20        0.08       -1.29      2.06 o
  -2   3  20        1.64        2.16      1.29 o
  -1   3  20        1.62        2.38      1.93 o
   0   3  20        0.05        1.60      1.82 o
   1   3  20        0.40        2.19      1.84 o
   2   3  20        0.00        1.12      1.74 o
  -3   4  20        1.05        1.83      1.60 o
  -2   4  20       15.03       15.39      2.19 o
  -1   4  20        0.55        0.21      1.80 o
   0   4  20        0.31        2.73      1.86 o
   1   4  20        5.54        8.29      2.61 o
   0 -10  21        0.22        0.92      1.69 o
   1 -10  21        0.95        0.99      1.70 o
  -2  -9  21       11.88       16.17      3.35 o
  -1  -9  21       14.64       14.49      3.03 o
   0  -9  21       18.06       17.35      3.09 o
   1  -9  21        6.09        5.69      2.22 o
   2  -9  21       10.55        7.37      2.37 o
  -3  -8  21       21.58       22.15      3.89 o
  -2  -8  21        5.21        2.22      1.87 o
  -1  -8  21        0.26        1.64      1.83 o
   0  -8  21        4.61        3.39      1.87 o
   1  -8  21        4.97        2.52      1.83 o
   2  -8  21        0.44        1.98      1.85 o
   3  -8  21       19.14       18.00      1.85 o
  -3  -7  21        0.86        1.65      1.98 o
  -2  -7  21        2.94        2.43      2.00 o
  -1  -7  21        2.23        2.12      1.82 o
   0  -7  21        3.07        3.63      1.94 o
   1  -7  21       15.02       13.83      2.78 o
   2  -7  21        6.19        8.11      1.88 o
   3  -7  21        8.27        6.12      1.73 o
  -4  -6  21        2.38        3.55      2.22 o
  -3  -6  21        0.33       -0.40      1.54 o
  -2  -6  21       13.09       19.86      3.40 o
  -1  -6  21       10.66       17.37      3.20 o
   0  -6  21       14.43       12.35      2.75 o
   1  -6  21        2.49        2.70      1.76 o
   2  -6  21        0.01       -0.92      0.92 o
   3  -6  21        0.14       -1.21      1.21 o
   4  -6  21        0.12        0.94      1.01 o
  -4  -5  21        4.95        4.36      2.52 o
  -3  -5  21        2.26        3.89      2.18 o
  -2  -5  21        2.64        2.76      1.99 o
  -1  -5  21       17.24       12.67      2.84 o
   0  -5  21       36.51       27.80      3.70 o
   1  -5  21        2.78        5.89      1.73 o
   2  -5  21        0.68        0.84      1.02 o
   3  -5  21        3.87        3.36      1.11 o
   4  -5  21        0.01        0.12      1.16 o
  -4  -4  21        2.08        4.01      2.35 o
  -3  -4  21        8.60        7.54      2.52 o
  -2  -4  21       10.09        7.37      2.42 o
  -1  -4  21        1.35        1.35      1.78 o
   0  -4  21        1.32        1.32      1.89 o
   1  -4  21       17.02       21.19      2.10 o
   2  -4  21       38.50       46.34      4.46 o
   3  -4  21       20.66       18.96      3.02 o
   4  -4  21        3.23        2.71      1.30 o
  -4  -3  21        7.93        8.10      2.71 o
  -3  -3  21       11.79       16.34      3.36 o
  -2  -3  21        0.23       -0.77      1.68 o
  -1  -3  21       13.64       16.26      3.03 o
   0  -3  21       37.60       32.19      3.88 o
   1  -3  21        2.06        2.34      2.81 o
   2  -3  21        0.45        1.60      1.11 o
   3  -3  21        0.95        0.05      1.13 o
   4  -3  21        3.49        4.31      1.35 o
  -4  -2  21        1.31        1.45      2.16 o
  -3  -2  21       20.54       20.52      3.56 o
  -2  -2  21       71.17       77.34      5.34 o
  -1  -2  21       27.49       28.26      3.83 o
   0  -2  21        0.95       -0.28      1.73 o
   1  -2  21        4.93        6.33      1.54 o
   2  -2  21       15.90       16.93      6.06 o
   3  -2  21        0.01        2.04      1.45 o
   4  -2  21       11.63       15.43      3.07 o
  -4  -1  21       36.50       46.22      5.28 o
  -3  -1  21      134.24      146.69      7.58 o
  -2  -1  21       17.44       20.59      3.46 o
  -1  -1  21        0.86        0.69      1.80 o
   0  -1  21        4.33        4.57      1.34 o
   1  -1  21        8.58        6.21      2.13 o
   2  -1  21       18.51       17.92      2.52 o
   3  -1  21        0.66        0.82      1.30 o
  -4   0  21        7.19        6.99      1.94 o
  -3   0  21        2.80       -0.15      1.82 o
  -2   0  21        3.95        4.36      2.25 o
  -1   0  21        4.43        7.04      2.32 o
   0   0  21       24.17       22.56      2.26 o
   1   0  21        3.28        6.15      2.17 o
   2   0  21        6.77        7.90      1.97 o
   3   0  21       12.48       13.46      3.15 o
  -4   1  21        5.96        3.33      2.23 o
  -3   1  21        0.49        0.23      1.89 o
  -2   1  21        3.76        2.43      2.21 o
  -1   1  21        0.05        0.73      1.12 o
   0   1  21        6.81        7.60      2.30 o
   1   1  21       15.08       18.04      3.09 o
   2   1  21        8.31        6.10      2.58 o
  -3   2  21        4.90        6.90      2.74 o
  -2   2  21        6.46        7.65      2.63 o
  -1   2  21        0.07        2.19      1.73 o
   0   2  21       28.53       30.76      3.85 o
   1   2  21        0.34        1.43      1.84 o
   2   2  21        1.00        2.71      2.01 o
  -1   3  21        2.44        5.36      2.25 o
   0   3  21        5.99        3.73      2.08 o
   1   3  21        1.33        2.80      2.03 o
  -1  -9  22        0.60        2.52      2.03 o
   0  -9  22        5.07        7.68      2.45 o
   1  -9  22        3.74        3.73      2.31 o
  -2  -8  22        0.01       -0.02      1.75 o
  -1  -8  22        1.94        5.12      2.24 o
   0  -8  22        0.02        2.75      1.88 o
   1  -8  22        1.37        0.89      1.87 o
   2  -8  22        1.98        3.62      1.99 o
  -2  -7  22        0.02        0.37      1.76 o
  -1  -7  22        2.63        5.18      2.37 o
   0  -7  22        7.96       11.19      2.81 o
   1  -7  22        3.53        6.54      2.32 o
   2  -7  22        9.42       10.85      3.25 o
   3  -7  22        7.62        6.33      1.60 o
  -3  -6  22        0.85        4.95      2.31 o
  -2  -6  22       12.45       22.88      3.76 o
  -1  -6  22       13.73       16.45      3.20 o
   0  -6  22       23.19       24.54      3.57 o
   1  -6  22       27.85       48.02      4.22 o
   2  -6  22       27.11       30.75      5.05 o
   3  -6  22       14.43       12.24      1.56 o
  -3  -5  22        3.38        2.06      2.08 o
  -2  -5  22       16.27       13.00      3.12 o
  -1  -5  22       56.41       57.19      4.67 o
   0  -5  22        0.66        3.79      2.08 o
   1  -5  22       15.32       17.21      3.06 o
   2  -5  22       61.29       65.42     10.81 o
   3  -5  22        0.00        0.44      0.97 o
  -4  -4  22        0.14       -0.63      1.85 o
  -3  -4  22        1.80        2.70      2.09 o
  -2  -4  22        1.12        1.41      1.97 o
  -1  -4  22        1.76        1.95      1.90 o
   0  -4  22       26.68       27.78      3.79 o
   1  -4  22       14.26       14.26      2.95 o
   2  -4  22        4.38        4.17      1.35 o
   3  -4  22        3.06        1.73      1.37 o
  -4  -3  22        0.01       -1.77      1.77 o
  -3  -3  22        0.88        1.67      2.03 o
  -2  -3  22        4.20        5.64      2.29 o
  -1  -3  22       18.13       16.73      3.15 o
   0  -3  22        0.02        1.02      1.79 o
   1  -3  22        0.19        1.03      1.16 o
   2  -3  22        2.08        2.88      4.23 o
   3  -3  22        0.03       -1.31      1.31 o
  -4  -2  22        2.26        3.04      2.33 o
  -3  -2  22        1.79       -0.02      2.02 o
  -2  -2  22        0.77        4.13      2.15 o
  -1  -2  22        2.05        4.46      2.09 o
   0  -2  22        0.90        2.80      1.94 o
   1  -2  22        0.02        0.33      1.88 o
   2  -2  22        2.94        2.52      1.68 o
   3  -2  22       10.47       10.92      2.32 o
  -3  -1  22       36.17       39.07      4.92 o
  -2  -1  22        0.04        1.51      1.94 o
  -1  -1  22        0.19        0.41      1.96 o
   0  -1  22        1.71        5.36      2.14 o
   1  -1  22        4.98        6.84      2.16 o
   2  -1  22        0.41       -1.98      4.15 o
  -3   0  22        0.22       -0.05      1.87 o
  -2   0  22        5.00        2.35      2.26 o
  -1   0  22       11.12       11.62      2.80 o
   0   0  22        0.66        1.09      1.76 o
   1   0  22        2.22        1.78      1.84 o
   2   0  22        0.06        1.47      1.41 o
  -3   1  22        4.58        5.36      2.54 o
  -2   1  22        1.36       -0.59      1.86 o
  -1   1  22        2.50        2.31      2.00 o
   0   1  22       12.30       13.46      2.68 o
   1   1  22        2.54        4.29      2.13 o
  -2   2  22        1.53        0.46      2.16 o
  -1   2  22        0.16        2.08      1.80 o
   0   2  22        0.53        3.24      1.84 o
   0  -8  23        0.34        1.99      1.93 o
  -1  -7  23       21.65       19.49      3.58 o
   0  -7  23       27.81       23.65      3.65 o
   1  -7  23        3.72        3.16      1.99 o
  -2  -6  23       18.54       20.16      3.75 o
  -1  -6  23        1.61        5.69      2.47 o
   0  -6  23        2.18        1.31      1.85 o
   1  -6  23        1.32        3.00      1.92 o
   2  -6  23       31.88       40.66      8.38 o
  -2  -5  23        0.99        0.38      1.83 o
  -1  -5  23        1.76        4.04      2.21 o
   0  -5  23        0.31        2.04      1.86 o
   1  -5  23        4.94        6.64      2.38 o
   2  -5  23        0.21        1.46      1.17 o
  -3  -4  23        0.21       -1.21      1.92 o
  -2  -4  23        0.60        0.54      2.03 o
  -1  -4  23        0.76        2.48      2.13 o
   0  -4  23        9.54        6.96      2.48 o
   1  -4  23        0.90        0.26      1.69 o
   2  -4  23        0.41        0.13      1.55 o
  -3  -3  23       16.01       13.15      3.25 o
  -2  -3  23        1.76        3.95      2.21 o
  -1  -3  23        4.04        4.61      2.28 o
   0  -3  23        0.18        0.87      1.77 o
   1  -3  23        1.05        1.82      1.85 o
   2  -3  23        0.67        2.93      5.56 o
  -3  -2  23       22.92       23.55      4.03 o
  -2  -2  23        1.61        1.63      1.94 o
  -1  -2  23        2.88        1.81      2.07 o
   0  -2  23       14.02       14.48      3.06 o
   1  -2  23        3.14        2.35      1.91 o
   2  -2  23        1.93       -1.16      3.82 o
  -2  -1  23        0.14        0.43      2.01 o
  -1  -1  23        8.45        9.92      2.80 o
   0  -1  23        4.39        3.32      2.02 o
   1  -1  23        8.33        7.25      2.20 o
  -2   0  23        2.66        3.58      2.33 o
  -1   0  23        7.03        7.12      2.76 o
  -1  -5  24        5.44        8.39      2.76 o
   0  -5  24        8.85        9.24      2.85 o
  -1  -4  24        8.58       10.34      2.87 o
   0  -4  24        4.69        8.21      2.71 o
  -1  -3  24        2.73        3.62      2.27 o
   0  -3  24        0.94        1.38      1.82 o
 
